# Supplementary material for: Gene Expression Signatures of Smoking and Acute Myocardial Infarction: A Blood Transcriptome Analysis
Source: Mediators Inflamm. 2025 Jan 15;2025:2431090. doi: 10.1155/mi/2431090 (PMC11753852; doi:10.1155/mi/2431090)
Supplement: Supporting Information 1 — Table S1: sample information of the seven GEO datasets. [file 2431090.f1.xlsx]

## Sheet: GSE23515
Accession	TISSUE	GENDER	SMOKING STATUS	RADIATION DOSE	AGE
GSM575910	whole blood	female	non-smoker	0Gy	24 years
GSM575914	whole blood	female	non-smoker	0Gy	35 years
GSM575918	whole blood	female	non-smoker	0Gy	24 years
GSM575922	whole blood	female	non-smoker	0Gy	39 years
GSM575926	whole blood	female	non-smoker	0Gy	40 years
GSM575930	whole blood	female	non-smoker	0Gy	21 years
GSM575934	whole blood	female	smoker	0Gy	32 years
GSM575938	whole blood	female	smoker	0Gy	35 years
GSM575942	whole blood	female	smoker	0Gy	27 years
GSM575946	whole blood	female	smoker	0Gy	55 years
GSM575950	whole blood	female	smoker	0Gy	29 years
GSM575954	whole blood	female	smoker	0Gy	54 years
GSM575957	whole blood	male	non-smoker	0Gy	29 years
GSM575961	whole blood	male	non-smoker	0Gy	38 years
GSM575965	whole blood	male	non-smoker	0Gy	31 years
GSM575969	whole blood	male	non-smoker	0Gy	52 years
GSM575973	whole blood	male	non-smoker	0Gy	23 years
GSM575977	whole blood	male	non-smoker	0Gy	41 years
GSM575981	whole blood	male	smoker	0Gy	41 years
GSM575985	whole blood	male	smoker	0Gy	31 years
GSM575989	whole blood	male	smoker	0Gy	52 years
GSM575993	whole blood	male	smoker	0Gy	28 years
GSM575997	whole blood	male	smoker	0Gy	59 years
GSM576001	whole blood	male	smoker	0Gy	64 years

## Sheet: GSE123342
Accession	Description
GSM3501241	Blood_MI_D0 [hyb18752]
GSM3501243	Blood_MI_D0 [hyb18754]
GSM3501247	Blood_MI_D0 [hyb18758]
GSM3501249	Blood_MI_D0 [hyb18760]
GSM3501251	Blood_MI_D0 [hyb18762]
GSM3501253	Blood_MI_D0 [hyb18764]
GSM3501255	Blood_MI_D0 [hyb18766]
GSM3501257	Blood_MI_D0 [hyb18768]
GSM3501259	Blood_MI_D0 [hyb18770]
GSM3501261	Blood_MI_D0 [hyb18772]
GSM3501263	Blood_MI_D0 [hyb18776]
GSM3501267	Blood_MI_D0 [hyb18780]
GSM3501269	Blood_MI_D0 [hyb18782]
GSM3501271	Blood_MI_D0 [hyb18784]
GSM3501273	Blood_MI_D0 [hyb18786]
GSM3501275	Blood_MI_D0 [hyb18788]
GSM3501277	Blood_MI_D0 [hyb20736]
GSM3501279	Blood_MI_D0 [hyb20738]
GSM3501280	Blood_MI_D0 [hyb20740]
GSM3501282	Blood_MI_D0 [hyb20742]
GSM3501283	Blood_MI_D0 [hyb20744]
GSM3501285	Blood_MI_D0 [hyb20746]
GSM3501287	Blood_MI_D0 [hyb20748]
GSM3501289	Blood_MI_D0 [hyb20750]
GSM3501292	Blood_MI_D0 [hyb20754]
GSM3501294	Blood_CAD_D0 [hyb20756]
GSM3501295	Blood_CAD_D0 [hyb20757]
GSM3501296	Blood_CAD_D0 [hyb20758]
GSM3501297	Blood_CAD_D0 [hyb20759]
GSM3501298	Blood_MI_D0 [hyb20760]
GSM3501300	Blood_MI_D0 [hyb20762]
GSM3501302	Blood_MI_D0 [hyb20764]
GSM3501304	Blood_MI_D0 [hyb20766]
GSM3501306	Blood_MI_D0 [hyb20768]
GSM3501308	Blood_MI_D0 [hyb20770]
GSM3501310	Blood_MI_D0 [hyb20772]
GSM3501312	Blood_MI_D0 [hyb20774]
GSM3501314	Blood_MI_D0 [hyb20776]
GSM3501316	Blood_MI_D0 [hyb20778]
GSM3501318	Blood_CAD_D0 [hyb20780]
GSM3501319	Blood_CAD_D0 [hyb20781]
GSM3501320	Blood_MI_D0 [hyb20782]
GSM3501322	Blood_MI_D0 [hyb20784]
GSM3501324	Blood_MI_D0 [hyb20786]
GSM3501326	Blood_MI_D0 [hyb20788]
GSM3501328	Blood_MI_D0 [hyb20790]
GSM3501330	Blood_MI_D0 [hyb20792]
GSM3501332	Blood_MI_D0 [hyb20794]
GSM3501334	Blood_MI_D0 [hyb20796]
GSM3501336	Blood_MI_D0 [hyb20798]
GSM3501338	Blood_MI_D0 [hyb20800]
GSM3501340	Blood_MI_D0 [hyb20802]
GSM3501342	Blood_CAD_D0 [hyb20804]
GSM3501343	Blood_CAD_D0 [hyb20805]
GSM3501344	Blood_CAD_D0 [hyb20806]
GSM3501345	Blood_CAD_D0 [hyb20807]
GSM3501346	Blood_MI_D0 [hyb20808]
GSM3501348	Blood_MI_D0 [hyb20810]
GSM3501350	Blood_MI_D0 [hyb20812]
GSM3501352	Blood_MI_D0 [hyb20814]
GSM3501354	Blood_MI_D0 [hyb20816]
GSM3501356	Blood_MI_D0 [hyb20818]
GSM3501358	Blood_MI_D0 [hyb20820]
GSM3501360	Blood_MI_D0 [hyb20822]
GSM3501362	Blood_MI_D0 [hyb20824]
GSM3501364	Blood_MI_D0 [hyb20826]
GSM3501366	Blood_CAD_D0 [hyb20828]
GSM3501367	Blood_CAD_D0 [hyb20829]
GSM3501368	Blood_CAD_D0 [hyb20830]
GSM3501369	Blood_CAD_D0 [hyb20831]
GSM3501370	Blood_MI_D0 [hyb20832]
GSM3501372	Blood_MI_D0 [hyb20834]
GSM3501374	Blood_CAD_D0 [hyb20836]
GSM3501375	Blood_CAD_D0 [hyb20837]
GSM3501376	Blood_MI_D0 [hyb20838]
GSM3501393	Blood_CAD_D0 [hyb21055]
GSM3501394	Blood_CAD_D0 [hyb21056]
GSM3501409	Blood_MI_D0 [hyb21071]
GSM3501411	Blood_MI_D0 [hyb21073]
GSM3501414	Blood_MI_D0 [hyb21076]
GSM3501417	Blood_CAD_D0 [hyb21079]
GSM3501418	Blood_CAD_D0 [hyb21080]
GSM3501424	Blood_CAD_D0 [hyb21088]
GSM3501425	Blood_CAD_D0 [hyb21089]
GSM3501428	Blood_MI_D0 [hyb21093]
GSM3501431	Blood_MI_D0 [hyb21140]
GSM3501432	Blood_MI_D0 [hyb21214]

## Sheet: GSE141512
Accession	Title	Description	sex
GSM4205353	Patient with MI 1	Increase of high-sensitivity cardiac troponin I (hs-cTn-I) and new ST-segment elevation	male
GSM4205354	Patient with MI 2	Increase of high-sensitivity cardiac troponin I (hs-cTn-I) and new ST-segment elevation	male
GSM4205355	Patient with MI 3	Increase of high-sensitivity cardiac troponin I (hs-cTn-I) and new ST-segment elevation	male
GSM4205356	Patient with MI 4	Increase of high-sensitivity cardiac troponin I (hs-cTn-I) and new ST-segment elevation	male
GSM4205357	Patient with MI 5	Increase of high-sensitivity cardiac troponin I (hs-cTn-I) and new ST-segment elevation	male
GSM4205358	Patient with MI 6	Increase of high-sensitivity cardiac troponin I (hs-cTn-I) and new ST-segment elevation	male
GSM4205359	Healthy patient 1	Normal electrocardiogram, no history of cardiovascular diseases (CVD) and diabetes mellitus	male
GSM4205360	Healthy patient 2	Normal electrocardiogram, no history of cardiovascular diseases (CVD) and diabetes mellitus	male
GSM4205361	Healthy patient 3	Normal electrocardiogram, no history of cardiovascular diseases (CVD) and diabetes mellitus	male
GSM4205362	Healthy patient 4	Normal electrocardiogram, no history of cardiovascular diseases (CVD) and diabetes mellitus	male
GSM4205363	Healthy patient 5	Normal electrocardiogram, no history of cardiovascular diseases (CVD) and diabetes mellitus	male
GSM4205364	Healthy patient 6	Normal electrocardiogram, no history of cardiovascular diseases (CVD) and diabetes mellitus	male

## Sheet: GSE62646
Accession	Description
GSM1530765	Control patient with stable CAD (Control 1)
GSM1530766	Control patient with stable CAD (Control 2)
GSM1530767	Control patient with stable CAD (Control 3)
GSM1530768	Control patient with stable CAD (Control 4)
GSM1530769	Control patient with stable CAD (Control 5)
GSM1530770	Control patient with stable CAD (Control 6)
GSM1530771	Control patient with stable CAD (Control 7)
GSM1530772	Control patient with stable CAD (Control 8)
GSM1530773	Control patient with stable CAD (Control 9)
GSM1530774	Control patient with stable CAD (Control 10)
GSM1530775	Control patient with stable CAD (Control 11)
GSM1530776	Control patient with stable CAD (Control 12)
GSM1530777	Control patient with stable CAD (Control 13)
GSM1530778	Control patient with stable CAD (Control 14)
GSM1530779	STEMI patient, blood collected on admission (Patient 1)
GSM1530782	STEMI patient, blood collected on admission (Patient 2)
GSM1530785	STEMI patient, blood collected on admission (Patient 3)
GSM1530788	STEMI patient, blood collected on admission (Patient 4)
GSM1530791	STEMI patient, blood collected on admission (Patient 5)
GSM1530794	STEMI patient, blood collected on admission (Patient 6)
GSM1530797	STEMI patient, blood collected on admission (Patient 7)
GSM1530800	STEMI patient, blood collected on admission (Patient 8)
GSM1530803	STEMI patient, blood collected on admission (Patient 9)
GSM1530806	STEMI patient, blood collected on admission (Patient 10)
GSM1530809	STEMI patient, blood collected on admission (Patient 11)
GSM1530812	STEMI patient, blood collected on admission (Patient 12)
GSM1530815	STEMI patient, blood collected on admission (Patient 13)
GSM1530818	STEMI patient, blood collected on admission (Patient 14)
GSM1530821	STEMI patient, blood collected on admission (Patient 15)
GSM1530824	STEMI patient, blood collected on admission (Patient 16)
GSM1530827	STEMI patient, blood collected on admission (Patient 17)
GSM1530830	STEMI patient, blood collected on admission (Patient 18)
GSM1530833	STEMI patient, blood collected on admission (Patient 19)
GSM1530836	STEMI patient, blood collected on admission (Patient 20)
GSM1530839	STEMI patient, blood collected on admission (Patient 21)
GSM1530842	STEMI patient, blood collected on admission (Patient 22)
GSM1530845	STEMI patient, blood collected on admission (Patient 23)
GSM1530848	STEMI patient, blood collected on admission (Patient 24)
GSM1530851	STEMI patient, blood collected on admission (Patient 25)
GSM1530854	STEMI patient, blood collected on admission (Patient 26)
GSM1530857	STEMI patient, blood collected on admission (Patient 27)
GSM1530860	STEMI patient, blood collected on admission (Patient 28)

## Sheet: GSE59867
Accession	Description
GSM1448335	on the 1st day of MI (admission)
GSM1448338	on the 1st day of MI (admission)
GSM1448342	on the 1st day of MI (admission)
GSM1448346	on the 1st day of MI (admission)
GSM1448350	on the 1st day of MI (admission)
GSM1448352	on the 1st day of MI (admission)
GSM1448356	on the 1st day of MI (admission)
GSM1448360	on the 1st day of MI (admission)
GSM1448364	on the 1st day of MI (admission)
GSM1448368	on the 1st day of MI (admission)
GSM1448371	on the 1st day of MI (admission)
GSM1448375	on the 1st day of MI (admission)
GSM1448378	on the 1st day of MI (admission)
GSM1448380	on the 1st day of MI (admission)
GSM1448383	on the 1st day of MI (admission)
GSM1448386	on the 1st day of MI (admission)
GSM1448389	on the 1st day of MI (admission)
GSM1448391	on the 1st day of MI (admission)
GSM1448395	on the 1st day of MI (admission)
GSM1448398	on the 1st day of MI (admission)
GSM1448401	on the 1st day of MI (admission)
GSM1448405	on the 1st day of MI (admission)
GSM1448409	on the 1st day of MI (admission)
GSM1448413	on the 1st day of MI (admission)
GSM1448417	on the 1st day of MI (admission)
GSM1448421	on the 1st day of MI (admission)
GSM1448425	on the 1st day of MI (admission)
GSM1448429	on the 1st day of MI (admission)
GSM1448433	on the 1st day of MI (admission)
GSM1448437	on the 1st day of MI (admission)
GSM1448439	on the 1st day of MI (admission)
GSM1448442	on the 1st day of MI (admission)
GSM1448446	on the 1st day of MI (admission)
GSM1448450	on the 1st day of MI (admission)
GSM1448452	on the 1st day of MI (admission)
GSM1448455	on the 1st day of MI (admission)
GSM1448459	on the 1st day of MI (admission)
GSM1448463	on the 1st day of MI (admission)
GSM1448467	on the 1st day of MI (admission)
GSM1448468	on the 1st day of MI (admission)
GSM1448471	on the 1st day of MI (admission)
GSM1448475	on the 1st day of MI (admission)
GSM1448479	on the 1st day of MI (admission)
GSM1448483	on the 1st day of MI (admission)
GSM1448485	on the 1st day of MI (admission)
GSM1448489	on the 1st day of MI (admission)
GSM1448493	on the 1st day of MI (admission)
GSM1448497	on the 1st day of MI (admission)
GSM1448501	on the 1st day of MI (admission)
GSM1448505	on the 1st day of MI (admission)
GSM1448508	on the 1st day of MI (admission)
GSM1448512	on the 1st day of MI (admission)
GSM1448516	on the 1st day of MI (admission)
GSM1448519	on the 1st day of MI (admission)
GSM1448523	on the 1st day of MI (admission)
GSM1448526	on the 1st day of MI (admission)
GSM1448530	on the 1st day of MI (admission)
GSM1448534	on the 1st day of MI (admission)
GSM1448538	on the 1st day of MI (admission)
GSM1448541	on the 1st day of MI (admission)
GSM1448545	on the 1st day of MI (admission)
GSM1448548	on the 1st day of MI (admission)
GSM1448552	on the 1st day of MI (admission)
GSM1448554	on the 1st day of MI (admission)
GSM1448558	on the 1st day of MI (admission)
GSM1448561	on the 1st day of MI (admission)
GSM1448564	on the 1st day of MI (admission)
GSM1448568	on the 1st day of MI (admission)
GSM1448572	on the 1st day of MI (admission)
GSM1448576	on the 1st day of MI (admission)
GSM1448580	on the 1st day of MI (admission)
GSM1448584	on the 1st day of MI (admission)
GSM1448587	on the 1st day of MI (admission)
GSM1448590	on the 1st day of MI (admission)
GSM1448594	on the 1st day of MI (admission)
GSM1448598	on the 1st day of MI (admission)
GSM1448602	on the 1st day of MI (admission)
GSM1448606	on the 1st day of MI (admission)
GSM1448608	on the 1st day of MI (admission)
GSM1448612	on the 1st day of MI (admission)
GSM1448615	on the 1st day of MI (admission)
GSM1448619	on the 1st day of MI (admission)
GSM1448621	on the 1st day of MI (admission)
GSM1448625	on the 1st day of MI (admission)
GSM1448629	on the 1st day of MI (admission)
GSM1448630	on the 1st day of MI (admission)
GSM1448634	on the 1st day of MI (admission)
GSM1448638	on the 1st day of MI (admission)
GSM1448639	on the 1st day of MI (admission)
GSM1448642	on the 1st day of MI (admission)
GSM1448646	on the 1st day of MI (admission)
GSM1448650	on the 1st day of MI (admission)
GSM1448654	on the 1st day of MI (admission)
GSM1448658	on the 1st day of MI (admission)
GSM1448662	on the 1st day of MI (admission)
GSM1448666	on the 1st day of MI (admission)
GSM1448670	on the 1st day of MI (admission)
GSM1448672	on the 1st day of MI (admission)
GSM1448676	on the 1st day of MI (admission)
GSM1448680	on the 1st day of MI (admission)
GSM1448684	on the 1st day of MI (admission)
GSM1448688	on the 1st day of MI (admission)
GSM1448692	on the 1st day of MI (admission)
GSM1448695	on the 1st day of MI (admission)
GSM1448699	on the 1st day of MI (admission)
GSM1448702	on the 1st day of MI (admission)
GSM1448706	on the 1st day of MI (admission)
GSM1448710	on the 1st day of MI (admission)
GSM1448714	on the 1st day of MI (admission)
GSM1448718	on the 1st day of MI (admission)
GSM1448722	on the 1st day of MI (admission)
GSM1620759	Control patient
GSM1620760	Control patient
GSM1620761	Control patient
GSM1620762	Control patient
GSM1620763	Control patient
GSM1620764	Control patient
GSM1620765	Control patient
GSM1620766	Control patient
GSM1620767	Control patient
GSM1620768	Control patient
GSM1620769	Control patient
GSM1620770	Control patient
GSM1620771	Control patient
GSM1620772	Control patient
GSM1620773	Control patient
GSM1620774	Control patient
GSM1620775	Control patient
GSM1620776	Control patient
GSM1620777	Control patient
GSM1620778	Control patient
GSM1620779	Control patient
GSM1620780	Control patient
GSM1620781	Control patient
GSM1620782	Control patient
GSM1620783	Control patient
GSM1620784	Control patient
GSM1620785	Control patient
GSM1620786	Control patient
GSM1620787	Control patient
GSM1620788	Control patient
GSM1620789	Control patient
GSM1620790	Control patient
GSM1620791	Control patient
GSM1620792	Control patient
GSM1620793	Control patient
GSM1620794	Control patient
GSM1620795	Control patient
GSM1620796	Control patient
GSM1620797	Control patient
GSM1620798	Control patient
GSM1620799	Control patient
GSM1620800	Control patient
GSM1620801	Control patient
GSM1620802	Control patient
GSM1620803	Control patient
GSM1620804	Control patient

## Sheet: GSE23323
Accession	Description
GSM572478	smoker blood
GSM572479	smoker blood
GSM572480	smoker blood
GSM572481	smoker blood
GSM572482	smoker blood
GSM572483	smoker blood
GSM572484	smoker blood
GSM572485	smoker blood
GSM572486	smoker blood
GSM572487	smoker blood
GSM572488	smoker blood
GSM572489	smoker blood
GSM572490	smoker blood
GSM572491	smoker blood
GSM572492	smoker blood
GSM572493	smoker blood
GSM572494	smoker blood
GSM572495	smoker blood
GSM572496	smoker blood
GSM572497	smoker blood
GSM572498	smoker blood
GSM572499	smoker blood
GSM572500	non-smoker blood
GSM572501	non-smoker blood
GSM572502	non-smoker blood
GSM572503	non-smoker blood
GSM572504	non-smoker blood
GSM572505	non-smoker blood
GSM572506	non-smoker blood
GSM572507	non-smoker blood
GSM572508	non-smoker blood
GSM572509	non-smoker blood
GSM572510	non-smoker blood
GSM572511	non-smoker blood
GSM572512	non-smoker blood
GSM572513	non-smoker blood
GSM572514	non-smoker blood
GSM572515	non-smoker blood
GSM572516	non-smoker blood
GSM572517	non-smoker blood
GSM572518	non-smoker blood
GSM572519	non-smoker blood
GSM572520	non-smoker blood
GSM572521	non-smoker blood

## Sheet: GSE55962
Accession	DISEASE STATUS	GENDER	SMOKING STATUS	AGE
GSM1349332	Healthy	female	Non-smoker	< 40 y.o.
GSM1349334	Healthy	female	Non-smoker	< 40 y.o.
GSM1349336	Healthy	female	Non-smoker	< 40 y.o.
GSM1349338	Healthy	female	Non-smoker	< 40 y.o.
GSM1349340	Healthy	female	Non-smoker	< 40 y.o.
GSM1349342	Healthy	male	Non-smoker	< 40 y.o.
GSM1349344	Healthy	male	Non-smoker	< 40 y.o.
GSM1349346	Healthy	male	Non-smoker	< 40 y.o.
GSM1349348	Healthy	male	Non-smoker	< 40 y.o.
GSM1349350	Healthy	male	Non-smoker	< 40 y.o.
GSM1349352	Healthy	female	Non-smoker	>50 y.o.
GSM1349354	Healthy	female	Non-smoker	>50 y.o.
GSM1349356	Healthy	female	Non-smoker	>50 y.o.
GSM1349358	Healthy	female	Non-smoker	>50 y.o.
GSM1349360	Healthy	female	Non-smoker	>50 y.o.
GSM1349362	Healthy	male	Non-smoker	>50 y.o.
GSM1349364	Healthy	male	Non-smoker	>50 y.o.
GSM1349366	Healthy	male	Non-smoker	>50 y.o.
GSM1349368	Healthy	male	Non-smoker	>50 y.o.
GSM1349370	Healthy	male	Non-smoker	>50 y.o.
GSM1349372	Healthy	female	Smoker	< 40 y.o.
GSM1349374	Healthy	female	Smoker	< 40 y.o.
GSM1349376	Healthy	female	Smoker	< 40 y.o.
GSM1349378	Healthy	female	Smoker	< 40 y.o.
GSM1349380	Healthy	female	Smoker	< 40 y.o.
GSM1349382	Healthy	male	Smoker	< 40 y.o.
GSM1349384	Healthy	male	Smoker	< 40 y.o.
GSM1349386	Healthy	male	Smoker	< 40 y.o.
GSM1349388	Healthy	male	Smoker	< 40 y.o.
GSM1349390	Healthy	male	Smoker	< 40 y.o.
GSM1349392	Healthy	female	Smoker	>50 y.o.
GSM1349394	Healthy	female	Smoker	>50 y.o.
GSM1349396	Healthy	female	Smoker	>50 y.o.
GSM1349398	Healthy	female	Smoker	>50 y.o.
GSM1349400	Healthy	female	Smoker	>50 y.o.
GSM1349402	Healthy	male	Smoker	>50 y.o.
GSM1349404	Healthy	male	Smoker	>50 y.o.
GSM1349406	Healthy	male	Smoker	>50 y.o.
GSM1349408	Healthy	male	Smoker	>50 y.o.
GSM1349410	Healthy	male	Smoker	>50 y.o.
GSM1349412	Healthy	male	Smoker	>50 y.o.
