# Supplementary material for: Gene Expression Signatures of Smoking and Acute Myocardial Infarction: A Blood Transcriptome Analysis
Source: Mediators Inflamm. 2025 Jan 15;2025:2431090. doi: 10.1155/mi/2431090 (PMC11753852; doi:10.1155/mi/2431090)
Supplement: Supporting Information 4 — Table S2: common DEGs in three AMI-associated GEO datasets. FC, fold change. [file 2431090.f4.xlsx]

## Sheet: Sheet1
Supplementary table 1. Common DEGs in three AMI associated GEO datasets.
	GSE62646		GSE123342		GSE141512
	p.Value	log2FC	p.Value	log2FC	p.Value	log2FC
SMARCD3	2.74e-06	0.465	0.00311	0.133	0.0105	0.217
MEFV	0.00814	0.255	0.000125	0.574	0.0169	0.343
NCF4	2.41e-07	0.528	0.0165	0.546	0.0423	0.368
SIRPB2	3.5e-06	0.523	5.47e-05	0.695	0.0235	0.412
FGR	9.08e-09	0.523	0.00594	0.35	0.0241	0.198
KCNK6	2.31e-10	0.519	0.00722	0.119	0.0107	0.169
AQP9	4.56e-05	0.794	5.16e-05	0.911	0.0493	0.785
RELT	1.01e-07	0.483	0.00273	0.149	0.0154	0.146
GRB2	0.00404	0.165	1.18e-08	0.453	0.00653	0.222
CHST15	0.00196	0.256	2.44e-05	0.689	0.0497	0.293
FCN1	0.00157	0.248	0.000241	0.559	0.00914	0.492
CDC42EP3	0.00309	0.272	0.00469	0.328	0.000904	0.427
FERMT3	0.000256	0.326	0.000471	0.408	0.0456	0.177
PILRA	0.00297	0.276	0.00114	0.715	0.00847	0.307
KDM4B	6.98e-05	0.24	0.000129	0.328	0.0408	0.0863
ARAP1	0.00123	0.254	0.0134	0.242	0.034	0.128
LTBR	8.64e-06	0.493	0.00488	0.201	0.000342	0.351
HK3	0.000108	0.451	5.85e-06	0.531	0.00741	0.341
HS1BP3	1.44e-05	0.217	9.63e-07	0.193	0.021	0.0886
PPM1H	0.00126	0.209	0.00244	0.116	0.00479	0.16
NFYC	1.13e-05	0.204	6.25e-05	0.195	0.0338	0.0881
HRH2	2.26e-06	0.614	0.00465	0.596	0.000118	0.58
TNRC18	3.7e-07	0.512	0.0018	0.0982	0.00472	0.0987
CATSPER1	0.0183	0.117	0.0492	0.0547	0.0277	0.0923
TFE3	0.000199	0.28	0.000661	0.297	0.0305	0.15
SECTM1	3.44e-05	0.521	0.000295	0.47	0.00345	0.36
NCSTN	4.21e-10	0.485	0.00116	0.397	0.0135	0.251
CD93	0.000281	0.381	5.13e-06	1.01	0.0146	0.372
SULF2	4.35e-05	0.332	0.0269	0.35	0.00997	0.372
ECHDC3	0.00876	0.236	3.14e-05	0.549	0.0351	0.124
ITGB2	3.99e-06	0.289	7.36e-07	0.465	0.0298	0.191
SOCS3	1.14e-07	1.3	0.00537	0.445	0.0167	0.659
IL10RB	0.000209	0.239	3.17e-06	0.493	0.0232	0.246
DNASE1L1	3.29e-06	0.301	0.00037	0.12	0.004	0.139
EPN1	6.74e-06	0.323	0.00419	0.117	0.0032	0.126
SLC11A1	5.51e-05	0.528	8.85e-07	1.06	0.000238	0.591
C17orf62	1.99e-10	0.353	8.52e-05	0.425	0.000966	0.151
ST6GALNAC3	0.0407	0.265	1.38e-05	0.632	0.0134	0.251
CR1	0.00104	0.616	1.17e-06	1.18	0.0357	0.576
FCGR2A	0.000125	0.435	0.000115	0.469	0.016	0.352
DUSP3	0.000372	0.333	0.034	0.14	0.00556	0.348
CR1L	0.00377	0.45	0.000342	0.526	0.0351	0.341
KIAA0513	0.00848	0.207	3.77e-06	0.484	0.0195	0.21
SH3BP2	7.34e-06	0.353	0.00409	0.147	0.0104	0.144
CXCL2	0.0481	0.205	0.046	0.0781	0.0172	0.334
MAPKAPK3	0.00487	0.167	0.00458	0.211	0.0252	0.173
HM13	0.0021	0.169	0.0226	0.168	0.0022	0.175
G6PD	5.96e-07	0.396	3.93e-06	0.514	0.015	0.24
ACSL1	0.0227	0.358	2.74e-05	1.13	0.0139	0.77
KLHL18	0.00607	0.147	0.000239	0.189	0.0157	0.192
LILRA1	1.25e-05	0.507	0.00143	0.501	0.00979	0.396
TRIOBP	3.38e-13	0.506	1.9e-05	0.337	0.0434	0.103
LRSAM1	0.0192	0.104	0.00182	0.0798	0.0296	0.077
SLC15A3	0.000771	0.347	0.00228	0.267	0.00335	0.242
NUMB	0.0046	0.159	3.6e-05	0.551	0.00653	0.286
RHOG	1.37e-05	0.301	0.00301	0.508	0.00105	0.228
RASGRP4	6.99e-08	0.648	4.78e-05	0.743	0.00211	0.479
C19orf35	9.97e-07	0.415	0.00264	0.208	0.0388	0.23
NADK	0.00253	0.213	0.00164	0.337	0.0104	0.167
CHP1	4.12e-07	0.373	0.00231	0.27	0.0473	0.186
SLC6A12	4.23e-05	0.338	0.0286	0.0835	0.0125	0.147
TFEB	0.00021	0.249	0.00174	0.158	0.0338	0.0851
IGSF6	0.0405	0.161	0.0325	0.254	0.00614	0.338
NLRP12	0.00789	0.293	3.92e-06	0.702	0.0354	0.304
S100A12	0.00392	0.435	0.0059	1.41	0.00478	0.7
TYMP	2.85e-05	0.362	0.000648	0.237	0.0425	0.226
FLVCR2	0.000137	0.512	0.00402	0.349	0.0309	0.448
ATP6V0D1	0.000661	0.22	0.00105	0.493	0.00294	0.312
KCNE1	0.0144	0.285	2.4e-06	0.957	0.0441	0.206
NDST1	0.000988	0.326	3.62e-06	0.649	0.0019	0.212
TPD52L2	0.000975	0.239	4.32e-07	0.657	0.00604	0.287
PTK2B	8.53e-05	0.219	4.17e-07	0.415	0.013	0.114
GFRA4	0.000794	0.183	0.00604	0.0556	0.0439	0.0738
RXRA	0.000295	0.32	0.00402	0.24	0.00199	0.226
PDLIM7	4.12e-07	0.468	0.00152	0.273	0.0424	0.143
ARL11	0.0403	0.174	1.85e-05	0.547	0.0358	0.218
TMEM127	2.27e-10	0.515	6.45e-07	0.618	0.0426	0.146
SLC35F6	5.73e-05	0.277	0.00112	0.199	0.0469	0.133
ATP11A	0.00505	0.177	5.33e-05	0.432	0.00966	0.201
NCF2	0.0403	0.186	3.13e-06	0.618	0.0121	0.369
LRRC4	0.00257	0.228	0.000207	0.496	0.0145	0.275
PRKCD	0.035	0.16	0.000234	0.44	0.018	0.23
SERPINA1	0.000647	0.318	0.00158	0.504	0.0333	0.279
LRRC25	1.48e-07	0.548	0.00133	0.621	0.0256	0.35
MTF1	5.01e-07	0.514	1.12e-06	0.587	0.0255	0.197
PPM1M	3.11e-07	0.364	0.00255	0.236	0.027	0.121
ATP6AP1	2.26e-06	0.28	1.11e-09	0.43	0.0112	0.159
ZDHHC12	2.29e-08	0.367	0.0201	0.188	0.00867	0.114
LIN7A	0.0375	0.348	2.25e-07	0.968	0.0424	0.53
PHC2	1.95e-05	0.349	2.55e-05	0.501	0.0339	0.13
CAPG	0.000142	0.435	0.00112	0.187	0.00148	0.256
IFNGR2	0.0392	0.153	0.00059	0.461	0.00106	0.428
WAS	6.21e-12	0.8	4.24e-05	0.552	0.0105	0.166
TOM1	8.1e-05	0.288	5.99e-05	0.385	0.00108	0.219
DHX34	3.03e-08	0.335	0.00045	0.312	0.0462	0.0802
NFIC	1.05e-10	0.522	0.00316	0.173	0.012	0.149
GNB2	0.00369	0.218	0.00073	0.223	0.0105	0.16
SIRPD	0.0192	0.257	5.79e-07	0.763	0.0036	0.49
C17orf82	0.00821	0.155	0.0236	0.066	0.0129	0.143
LPAR2	0.00116	0.207	0.0336	0.177	0.019	0.16
MVP	1.71e-05	0.318	1.9e-05	0.479	0.0421	0.139
ARHGEF40	0.0016	0.421	0.00498	0.283	0.0198	0.224
VDR	2.55e-06	0.496	0.000152	0.353	0.0195	0.268
ASGR2	7.72e-09	0.973	0.027	0.248	0.0072	0.509
ARHGEF11	1.21e-05	0.426	2.32e-06	0.4	0.0142	0.273
STXBP2	1.84e-05	0.346	0.00916	0.205	0.000415	0.228
DEDD	3.74e-07	0.305	0.0228	0.201	0.0398	0.0862
KLF7	4.73e-05	0.239	1.08e-06	0.572	0.0173	0.224
FAM198B	0.00106	0.416	0.00628	0.47	0.000761	0.952
LILRB1	8.3e-05	0.429	0.0428	0.212	0.0251	0.266
TPP1	1.9e-13	0.648	0.0237	0.33	0.0312	0.232
TBC1D30	0.0442	0.155	0.000181	0.205	0.0361	0.133
RAB3D	0.0158	0.18	3.68e-06	0.736	0.0113	0.395
SYK	0.0148	0.149	5.25e-05	0.392	0.0039	0.29
AP5B1	0.000182	0.332	1.81e-05	0.632	2.99e-05	0.308
ABCD1	1.75e-07	0.535	0.0486	0.078	0.0171	0.107
ACAA1	0.00103	0.243	0.000245	0.167	0.0166	0.111
USB1	2.99e-07	0.436	0.00247	0.22	0.00729	0.133
MXD3	4.47e-06	0.228	0.00323	0.107	0.0271	0.0877
CEBPA	0.0113	0.159	0.0269	0.12	0.0469	0.181
RRP12	0.00662	0.344	0.0194	0.246	0.0245	0.351
CECR6	4.16e-06	0.352	0.0203	0.0968	0.0313	0.103
GAS7	0.00076	0.34	0.00106	0.395	0.00185	0.362
MYO1F	0.00528	0.156	0.000181	0.435	0.00506	0.157
FLOT1	1.23e-05	0.473	0.0239	0.681	0.0417	0.144
CUEDC1	5.63e-05	0.265	0.00329	0.127	0.00949	0.158
PPM1F	0.00151	0.275	3.92e-05	0.289	0.00825	0.112
TBC1D2	3.7e-08	0.635	0.00193	0.281	0.00132	0.343
CUX1	7.78e-05	0.263	0.000156	0.288	0.00398	0.191
WWP2	0.000203	0.153	2.56e-07	0.432	0.0326	0.14
ZNF592	6.94e-07	0.312	0.000707	0.273	0.0449	0.0725
CFP	4.45e-07	0.586	0.00366	0.575	0.00672	0.289
ALDH3B1	1.33e-09	0.523	2.75e-06	0.326	0.000859	0.216
C10orf54	1.18e-06	0.435	1.7e-07	0.917	0.00521	0.267
SHKBP1	1.53e-09	0.388	0.00273	0.637	0.00775	0.276
TRIM25	3.27e-05	0.348	1.12e-05	0.824	0.000239	0.403
INPP5A	0.0059	0.139	7.97e-05	0.253	0.0276	0.132
ARHGAP27	9.17e-09	0.516	0.000553	0.289	0.0462	0.12
ABHD16A	1.51e-05	0.265	0.00127	0.158	0.0477	0.0617
HLX	0.00154	0.435	0.00602	0.349	0.000395	0.527
S100A9	0.00195	0.451	0.00383	0.643	0.0254	0.383
H2AFY	1.41e-05	0.249	7.26e-05	0.392	0.0184	0.174
TKT	8.83e-05	0.266	4.14e-07	0.708	0.00454	0.357
ARRB2	9.91e-05	0.308	0.000698	0.38	0.0325	0.187
ITPK1	3.08e-07	0.379	0.00487	0.331	0.0174	0.168
C1RL	9e-07	0.326	4.43e-08	0.725	0.0264	0.22
LILRB2	8.18e-07	0.536	2.87e-05	0.633	0.0156	0.377
AATK	0.00424	0.166	0.000179	0.229	0.0367	0.11
MKNK1	0.0001	0.239	8.86e-06	0.676	0.00708	0.245
DYSF	7.28e-05	0.826	2.65e-05	0.971	0.0133	0.796
SH2B2	2.41e-09	0.493	0.000416	0.256	0.000961	0.156
ORAI3	1.07e-07	0.316	0.00232	0.276	0.00744	0.264
SBNO2	8.3e-07	0.417	0.000279	0.344	0.028	0.133
MICU1	0.00659	0.178	0.000568	0.249	0.00649	0.252
RGL1	0.000598	0.373	0.00708	0.137	0.0354	0.213
ZNF467	2.82e-07	0.582	0.0162	0.276	0.00493	0.237
ECE1	0.000758	0.271	8.26e-06	0.559	0.0234	0.194
HCK	0.0121	0.243	0.00169	0.477	0.00165	0.496
DEF8	7.72e-05	0.208	4.88e-05	0.446	0.00778	0.143
CEBPD	1.83e-05	0.447	4.66e-06	0.443	0.0334	0.277
BCKDK	6.87e-05	0.394	0.0048	0.228	0.00431	0.296
ZFP36	8.83e-08	0.794	0.000698	0.767	0.044	0.475
PLIN3	4.98e-05	0.373	0.000154	0.508	0.0106	0.293
GALNT2	0.0218	0.107	0.000145	0.131	0.00117	0.171
IMPA2	0.00332	0.268	3.04e-05	0.561	0.00286	0.381
TRPM2	0.000303	0.282	0.00341	0.0892	0.0037	0.124
BCL6	0.000117	0.512	0.000224	0.758	0.00338	0.798
SLC19A1	5.94e-07	0.349	8.56e-05	0.258	0.00472	0.166
POR	5.5e-05	0.285	3.06e-05	0.223	0.00733	0.093
LILRA5	0.000686	0.486	5.44e-06	0.915	0.00805	0.37
KCNQ1	0.000156	0.312	0.0142	0.123	0.0013	0.147
NLRX1	4.96e-07	0.301	0.0212	0.0937	0.0459	0.0866
FCGRT	0.00159	0.239	0.00525	0.29	0.00492	0.226
MFSD7	4.4e-05	0.315	0.00535	0.0904	0.00245	0.159
HDAC4	3.48e-07	0.322	5.02e-05	0.217	0.00029	0.175
TACC3	3.38e-06	0.326	4.56e-05	0.257	0.0287	0.118
LILRB3	7.39e-06	0.568	5.35e-05	0.51	0.00148	0.385
SPI1	4.62e-10	0.662	0.000639	0.439	0.00142	0.363
TYK2	3.69e-06	0.329	0.0113	0.203	0.0306	0.106
SIRPA	8.64e-06	0.429	2.27e-05	0.544	0.0163	0.411
LYVE1	0.0379	0.309	0.00783	0.209	0.00409	0.128
SLC35A2	7.6e-07	0.203	0.00115	0.101	0.0472	0.0933
SLC43A2	7.79e-09	0.486	7.69e-08	0.688	0.00281	0.296
SOCS1	0.00221	0.286	0.0125	0.0734	0.0334	0.17
IL17RA	5.81e-07	0.402	8.85e-09	0.813	0.0102	0.345
IL1RN	3.3e-06	0.629	0.012	0.258	0.00115	0.35
STX10	0.00834	0.239	0.00263	0.347	0.0333	0.168
PQLC1	0.013	0.114	0.0134	0.0735	0.0328	0.0703
MAP1LC3A	0.0156	0.119	0.0313	0.0729	0.0383	0.0659
EMILIN2	0.0116	0.204	0.0093	0.195	0.0162	0.265
VASP	0.0156	0.175	0.000594	0.423	0.0249	0.232
FAM71F2	0.00208	0.164	0.00231	0.131	0.00505	0.103
ATP6V0A1	0.0213	0.223	0.00493	0.292	0.0186	0.365
IMPDH1	0.000179	0.253	0.000822	0.421	0.0227	0.192
SEMA4A	9.29e-07	0.471	7.77e-07	0.608	0.00238	0.315
CTSA	0.0172	0.173	0.00123	0.354	0.0352	0.264
COLGALT1	1.58e-07	0.372	0.000199	0.298	0.00561	0.25
TOLLIP	0.00919	0.152	0.00864	0.12	0.0478	0.109
PFKFB4	0.00551	0.232	1.75e-06	0.67	0.00415	0.255
FUT7	0.00325	0.183	7.45e-07	0.433	0.0422	0.205
JDP2	0.00296	0.411	3.51e-05	0.457	0.00136	0.195
SLC39A1	1.32e-05	0.312	0.0024	0.13	0.0279	0.12
GLB1	0.00574	0.212	0.000375	0.294	0.0113	0.201
TCN2	2.13e-05	0.879	0.00098	0.179	0.00755	0.321
CDA	4.86e-05	0.571	0.00138	1.19	0.0284	0.388
PGS1	7.41e-06	0.301	2.9e-05	0.657	0.0183	0.167
PLAUR	0.0106	0.231	2.78e-07	1.16	0.0176	0.34
PYCARD	5.95e-05	0.374	0.0464	0.198	0.0406	0.172
CYP1B1	0.000114	0.664	0.00145	0.606	0.0224	0.5
CKAP4	0.012	0.25	1.34e-05	0.296	0.0145	0.166
RNF135	0.0294	0.167	0.0133	0.0728	0.00342	0.183
FAM151B	0.0107	0.322	0.00297	0.201	0.00977	0.39
PRAM1	4.3e-06	0.466	0.00138	0.41	0.000668	0.386
ALOX5	5.5e-08	0.422	5.71e-05	0.699	0.0051	0.39
GNAI2	0.000483	0.263	0.000468	0.274	0.0494	0.108
SLC22A18	0.000241	0.269	0.00202	0.11	0.00226	0.14
DACH1	0.00784	0.276	0.0159	0.23	0.0305	0.17
ARID3A	4.3e-07	0.275	0.0104	0.243	0.00132	0.289
C3AR1	0.0354	0.331	0.043	0.454	0.0188	0.597
RGS19	7.78e-13	0.564	0.0204	0.116	0.00537	0.179
CPNE2	2.45e-07	0.625	0.00105	0.48	0.0338	0.295
FCN2	0.00332	0.197	0.000124	0.19	0.0065	0.216
CARD6	7.12e-05	0.376	4.45e-05	0.493	0.013	0.317
FES	0.00125	0.333	0.000983	0.21	0.00819	0.161
LILRA2	1.51e-05	0.521	4.3e-05	0.612	0.00424	0.421
ZYX	5.15e-09	0.551	0.00356	0.398	0.00114	0.313
GMIP	3.48e-06	0.376	1.46e-05	0.482	0.016	0.108
RGL3	0.000313	0.192	0.0465	0.0538	0.014	0.0877
BEST1	9.12e-09	0.6	7.93e-06	0.631	0.0142	0.333
STX11	0.000393	0.367	0.000377	0.676	0.0271	0.361
TBXAS1	0.00582	0.197	2.64e-06	0.408	0.0166	0.224
PNPLA1	0.000751	0.257	0.000435	0.46	0.00512	0.19
LAT2	0.000263	0.313	0.000254	0.452	0.0103	0.234
VSIG4	0.00405	0.605	0.00591	0.322	0.0393	0.55
SLC12A9	2.74e-07	0.391	7.36e-05	0.318	0.000248	0.205
CTSD	3.93e-10	0.642	1.16e-06	0.823	0.0433	0.287
RAB31	0.00242	0.248	2.35e-06	0.823	0.0255	0.359
ALDOA	2.25e-06	0.256	0.00322	0.167	0.0409	0.119
GAB2	0.00185	0.303	8.68e-06	0.838	0.0206	0.283
S100A11	4.07e-05	0.346	0.00364	0.527	0.0322	0.27
NFAM1	1.87e-06	0.5	2.27e-06	0.839	0.00299	0.362
FAM131A	9.25e-06	0.301	0.0237	0.0584	0.0275	0.0747
CREB5	8.09e-05	0.452	8.52e-05	0.5	0.00892	0.401
ACSS2	0.00168	0.285	0.0148	0.099	0.000926	0.134
NBEAL2	7.37e-06	0.388	0.0173	0.333	0.0401	0.118
TYROBP	0.00396	0.175	0.00245	0.925	0.0231	0.217
COTL1	9.1e-05	0.344	0.000552	0.51	0.00317	0.274
MYD88	3.49e-08	0.379	2.17e-08	0.83	0.000371	0.405
PLXNA2	4.37e-07	0.307	0.00214	0.238	0.00491	0.129
DGKG	0.0197	0.189	0.0316	0.231	0.00354	0.295
METTL9	0.0334	0.151	0.000294	0.359	0.0253	0.189
SLC36A1	0.000188	0.387	2.82e-05	0.401	0.0043	0.285
LRRK1	3.03e-05	0.332	0.0154	0.109	0.00123	0.205
HPCAL1	2.06e-10	0.357	0.00473	0.204	0.00583	0.123
DOK3	1.57e-09	0.631	2.87e-05	0.393	0.000887	0.248
GNAQ	0.0411	0.159	0.000404	0.41	0.0445	0.223
GLUL	0.00091	0.236	3.97e-05	0.469	0.0257	0.368
LAMTOR1	0.00174	0.279	4.02e-05	0.326	0.00748	0.219
RBM47	2.39e-05	0.487	6.23e-06	0.688	0.0037	0.488
SPINT1	1.25e-08	0.512	0.0187	0.125	0.00397	0.199
SLC16A3	6.05e-07	0.336	1.3e-11	0.494	0.0145	0.132
GRN	2.16e-09	0.496	0.000117	0.839	0.0141	0.512
ADAP1	7.77e-08	0.515	0.00262	0.115	0.0311	0.0799
LDLRAD3	7.49e-06	0.501	0.00564	0.1	0.00466	0.225
PADI2	0.000843	0.683	0.000294	1.12	0.00564	0.605
CD300LF	0.0102	0.191	0.0163	0.256	0.0481	0.181
QSOX1	1.97e-08	0.572	7.56e-08	0.647	0.0137	0.203
UNC93B1	0.000461	0.228	0.0376	0.213	0.01	0.262
FAM114A1	3.39e-05	0.422	0.0207	0.0732	0.013	0.131
CSF2RA	3.82e-05	0.416	4.59e-06	0.665	0.00169	0.497
LPCAT3	0.000733	0.218	0.00271	0.385	0.0292	0.22
SLC2A9	0.016	0.228	0.000716	0.17	0.0161	0.185
ETV6	0.000112	0.215	0.0013	0.298	0.0366	0.138
CXCL16	0.00122	0.382	3.84e-06	1.1	0.0229	0.402
NPL	0.031	0.25	0.000324	0.605	0.0312	0.448
BAX	4.71e-08	0.386	0.0374	0.0675	0.00019	0.193
LRPAP1	5.21e-07	0.461	0.0323	0.172	0.00704	0.211
SHISA5	1.42e-06	0.221	0.00159	0.332	0.00555	0.125
C5orf42	0.000209	-0.32	0.00234	-0.249	0.00442	-0.241
RPS11	0.00123	-0.106	0.00343	-0.554	0.0237	-0.152
TUBD1	9.54e-06	-0.423	0.0437	-0.148	0.023	-0.224
BRIX1	0.000961	-0.242	0.00298	-0.215	0.00599	-0.146
NAP1L2	0.00392	-0.316	0.00295	-0.136	0.0064	-0.167
DDX5	6.41e-05	-0.196	0.0126	-0.232	0.00662	-0.147
LYAR	0.000475	-0.303	0.0071	-0.152	0.021	-0.148
PTCD3	1.68e-05	-0.266	0.022	-0.252	0.00139	-0.229
NOL8	0.00991	-0.14	0.0405	-0.179	0.00754	-0.154
PDCD5	0.0485	-0.113	0.0353	-0.122	0.0164	-0.0799
SEL1L3	0.0106	-0.305	0.0368	-0.329	0.0162	-0.168
FAM98A	0.0021	-0.21	0.05	-0.138	0.0263	-0.212
TIAL1	1.88e-05	-0.201	0.000917	-0.19	0.00455	-0.2
USP14	0.000197	-0.184	0.0297	-0.241	0.00645	-0.208
DSTN	0.00443	-0.223	0.0128	-0.154	0.00138	-0.212
CDK8	2.28e-06	-0.327	0.0265	-0.195	0.00674	-0.121
CCAR1	6.13e-05	-0.156	0.00591	-0.323	0.00725	-0.155
RARRES3	2.25e-05	-0.361	0.00979	-0.29	0.0137	-0.326
ARL13B	8.44e-06	-0.228	0.0129	-0.098	0.0219	-0.12
C12orf75	5.43e-07	-0.81	0.0212	-0.246	0.00174	-0.507
IMMP1L	0.000295	-0.353	0.0144	-0.163	0.0193	-0.202
DDX18	0.0379	-0.129	0.0232	-0.249	0.0191	-0.135
DDHD2	2.03e-05	-0.382	0.0209	-0.226	0.000912	-0.274
UPF3A	0.0148	-0.186	0.00397	-0.183	0.0175	-0.153
OFD1	5.04e-06	-0.422	0.00851	-0.319	0.00589	-0.236
KCNQ5	0.0223	-0.248	0.0263	-0.144	0.00902	-0.147
LZTFL1	0.035	-0.16	0.0454	-0.0934	0.00054	-0.215
NOP58	0.000863	-0.263	0.0475	-0.321	0.00315	-0.26
RPS21	2.52e-09	-0.563	0.000718	-0.512	0.0333	-0.138
CENPJ	0.000271	-0.255	3.22e-06	-0.162	0.000818	-0.131
TTC3	0.0347	-0.165	0.00924	-0.383	5.07e-05	-0.341
TCP1	0.00517	-0.136	0.0338	-0.163	0.0354	-0.1
SET	1.91e-06	-0.241	0.00538	-0.204	0.0202	-0.126
GPR174	0.00183	-0.4	0.000109	-1.1	0.0144	-0.322
RPS29	1.52e-08	-0.491	0.0434	-0.343	0.00491	-0.165
ATP6V0A2	0.0023	-0.115	0.0149	-0.171	0.0263	-0.163
ZSCAN12	0.00942	-0.163	0.0129	-0.133	0.013	-0.17
TRPC1	0.0337	-0.29	0.0206	-0.105	0.0359	-0.137
DNAJC1	7.32e-05	-0.196	0.0244	-0.13	0.0196	-0.176
METTL16	2.79e-05	-0.253	0.039	-0.175	0.000931	-0.165
PTPN4	0.000273	-0.376	0.0149	-0.345	0.000168	-0.428
TBCCD1	8.26e-05	-0.221	0.0246	-0.163	0.0339	-0.13
CCDC14	2e-06	-0.35	7.97e-05	-0.303	0.0108	-0.196
SP4	0.000107	-0.337	0.00975	-0.276	0.00245	-0.349
PSMA5	2.19e-05	-0.268	0.0296	-0.151	0.0281	-0.095
ZC3H14	0.000225	-0.17	0.0243	-0.156	0.0113	-0.109
MAN1A2	2.28e-06	-0.251	0.0201	-0.276	0.00699	-0.144
IKBKAP	2.97e-05	-0.24	0.00929	-0.196	0.00423	-0.175
STK39	0.00667	-0.197	0.00976	-0.367	0.00188	-0.253
KLHDC1	2.25e-05	-0.484	0.0235	-0.189	0.0198	-0.151
TDP1	0.00579	-0.203	0.0063	-0.231	0.0098	-0.18
FAM3C	5.91e-05	-0.332	0.000718	-0.438	0.00151	-0.172
CCSER2	0.000195	-0.324	0.0392	-0.239	0.0108	-0.207
BBS9	0.00154	-0.244	0.00596	-0.228	0.0168	-0.134
MYO9A	5.54e-05	-0.275	0.0165	-0.237	0.00332	-0.204
SH3YL1	0.0134	-0.207	0.00778	-0.212	0.0256	-0.269
TDRD3	5.14e-06	-0.293	0.0103	-0.187	0.000855	-0.185
SOD1	2.29e-06	-0.419	0.0258	-0.228	0.011	-0.201
NEO1	0.0186	-0.327	0.0014	-0.189	0.00144	-0.419
EML4	0.0329	-0.16	0.0214	-0.352	0.024	-0.246
FKBP3	0.00227	-0.175	0.00023	-0.232	0.00357	-0.168
LRRC70	7.24e-08	-0.356	0.0389	-0.151	0.0358	-0.087
MPP6	0.00172	-0.445	0.00158	-0.224	0.000886	-0.19
ANKRD36	0.00154	-0.41	0.00617	-0.68	0.00627	-0.299
EIF3J	1.93e-06	-0.242	0.0121	-0.203	0.000154	-0.189
HCFC2	1.06e-05	-0.263	0.0346	-0.194	0.0284	-0.178
FUT11	0.000487	-0.221	0.0112	-0.272	0.0192	-0.287
LRRCC1	0.00131	-0.261	0.0037	-0.154	0.0319	-0.203
NCL	0.000104	-0.201	0.0072	-0.331	0.003	-0.197
MAP3K4	2.15e-06	-0.264	0.0149	-0.207	0.0286	-0.126
ESYT2	0.000265	-0.178	0.0421	-0.249	0.000754	-0.276
TMEM64	1.18e-05	-0.269	0.0038	-0.106	0.000351	-0.152
NOL7	0.0482	-0.119	9.87e-05	-0.25	0.0422	-0.0877
RPL35A	4.24e-05	-0.191	0.00581	-0.193	0.0479	-0.115
CHIC1	0.00702	-0.288	0.00717	-0.219	4.13e-05	-0.329
SLC39A10	0.000123	-0.301	0.0403	-0.231	0.0419	-0.131
ACP1	2.59e-07	-0.293	0.00213	-0.25	0.00286	-0.171
MPHOSPH9	4.87e-05	-0.345	0.0105	-0.346	0.000169	-0.292
CLEC2D	1.7e-05	-0.568	0.00718	-0.538	0.00348	-0.413
HOOK1	0.0388	-0.293	0.0125	-0.172	0.00629	-0.213
CFDP1	0.0224	-0.114	0.0234	-0.118	0.00159	-0.154
TUBGCP5	1.56e-05	-0.336	0.0312	-0.177	0.0353	-0.187
VWA9	3.04e-06	-0.215	0.00935	-0.167	0.0186	-0.148
EIF3E	0.00488	-0.224	0.0426	-0.297	0.0307	-0.0918
RPL31	0.000239	-0.255	0.032	-0.18	0.022	-0.111
LYRM7	5.11e-05	-0.314	0.00326	-0.239	0.00747	-0.13
MCPH1	0.00624	-0.114	0.0458	-0.18	0.00455	-0.15
LBH	0.0348	-0.207	0.00572	-0.26	0.00426	-0.359
HINT1	0.000382	-0.188	0.00195	-0.233	0.0142	-0.161
SLC4A4	9.41e-05	-0.575	0.0143	-0.143	0.00938	-0.226
RPL14	0.00452	-0.131	0.000128	-0.449	0.0281	-0.0913
AKT3	0.00204	-0.301	0.00817	-0.332	0.00226	-0.294
RCN2	0.000977	-0.252	0.0213	-0.182	0.00387	-0.205
TBC1D19	0.000914	-0.473	0.0369	-0.18	0.0111	-0.302
TNIK	0.00245	-0.356	0.0159	-0.346	0.00696	-0.25
RYK	0.0178	-0.115	0.0199	-0.175	0.000115	-0.21
MACF1	0.000581	-0.205	0.0146	-0.362	5.51e-05	-0.255
MALT1	1.74e-07	-0.368	0.0395	-0.25	0.00783	-0.216
TFDP2	2.9e-05	-0.511	0.00988	-0.199	0.00025	-0.356
ENPP4	7.62e-09	-0.619	0.012	-0.225	0.00061	-0.502
C7orf55-LUC7L2	0.0342	-0.0883	0.0189	-0.11	0.0199	-0.0791
ZNF248	0.00496	-0.287	0.0123	-0.156	0.034	-0.199
CRYZL1	1.85e-05	-0.275	0.0118	-0.158	0.0263	-0.115
BMPR1A	0.000113	-0.5	0.0184	-0.266	0.0205	-0.284
PTGDR	0.0245	-0.378	0.0225	-0.431	0.00784	-0.471
RPL7L1	0.000535	-0.3	0.0459	-0.143	0.0146	-0.0757
KIFAP3	1.85e-08	-0.509	0.012	-0.217	9.93e-06	-0.324
BTN3A2	0.0109	-0.302	0.0422	-0.244	0.0107	-0.34
BORA	0.00142	-0.185	0.026	-0.124	0.0399	-0.457
CYSLTR2	2.15e-05	-0.41	0.0152	-0.27	0.0233	-0.215
JAKMIP2	3.37e-05	-0.762	0.0362	-0.193	0.0433	-0.352
PHC3	4.81e-06	-0.335	0.00143	-0.176	0.0419	-0.108
CCT2	7.04e-05	-0.214	0.00387	-0.332	0.0408	-0.0896
HMGN3	0.00684	-0.211	0.0146	-0.167	0.0121	-0.149
URI1	3.84e-05	-0.248	0.00409	-0.39	0.000199	-0.295
WDR75	0.0272	-0.187	0.0229	-0.309	0.00588	-0.266
STAT4	0.000403	-0.443	0.0258	-0.296	0.000292	-0.427
GSAP	9.59e-06	-0.389	0.00218	-0.32	0.0217	-0.12
ERMP1	2.3e-05	-0.334	0.0109	-0.223	0.0135	-0.218
AEBP2	8.94e-06	-0.262	0.00996	-0.216	0.000112	-0.211
DBF4	0.00267	-0.274	0.00749	-0.159	0.0115	-0.333
CROT	0.000433	-0.348	0.00348	-0.25	0.00185	-0.261
ABCB1	0.000629	-0.529	0.0151	-0.167	0.0138	-0.303
POLA1	5.85e-06	-0.334	0.0168	-0.177	0.0118	-0.202
OXCT1	0.000113	-0.451	0.0311	-0.205	0.00144	-0.247
PRPF4B	7.53e-10	-0.316	0.0152	-0.234	0.02	-0.184
TMEM14A	0.000432	-0.371	0.0197	-0.148	0.0401	-0.189
KIF21A	0.000104	-0.562	0.0462	-0.148	0.0135	-0.41
RUVBL1	0.00431	-0.182	0.00176	-0.182	0.0103	-0.124
AGK	0.00013	-0.32	0.014	-0.206	0.0113	-0.145
DENND4A	4.49e-07	-0.325	0.022	-0.322	0.0144	-0.249
SHPRH	5.63e-07	-0.337	0.0229	-0.271	0.000982	-0.202
FBXO5	0.00369	-0.216	0.000105	-0.136	0.0179	-0.147
MRPL35	0.0388	-0.144	0.0258	-0.172	0.0447	-0.118
PCID2	0.000113	-0.265	0.00484	-0.272	0.0077	-0.189
KLF12	0.000296	-0.422	0.0121	-0.474	0.0266	-0.265
PARP2	0.0157	-0.155	0.00816	-0.107	0.00448	-0.21
WDR60	0.0127	-0.198	0.00361	-0.165	0.00171	-0.209
CSE1L	0.0355	-0.126	0.0342	-0.233	0.0429	-0.183
E2F5	0.0256	-0.254	0.00229	-0.298	0.0295	-0.139
OSGEPL1	0.0011	-0.273	0.000866	-0.199	0.0305	-0.203
MLLT3	0.00733	-0.352	0.029	-0.225	0.00427	-0.245
RFC4	3.73e-05	-0.386	8.23e-05	-0.149	0.000814	-0.27
RPL30	1.35e-05	-0.215	0.0107	-0.242	0.00774	-0.178
DIMT1	0.00834	-0.208	0.00576	-0.232	0.000172	-0.248
MAP4K5	2.45e-07	-0.411	0.000694	-0.355	0.000125	-0.291
KPNA5	3.46e-08	-0.596	0.0197	-0.271	0.00107	-0.384
EHBP1	0.00137	-0.24	0.0334	-0.121	0.00433	-0.148
TLR3	0.00278	-0.424	0.0123	-0.137	0.0173	-0.245
TUBE1	0.0366	-0.177	0.0286	-0.164	0.00268	-0.299
SMC2	3.76e-06	-0.395	0.00643	-0.171	0.0019	-0.283
TYW3	2.74e-06	-0.3	0.0156	-0.176	0.01	-0.172
OCIAD2	0.023	-0.25	0.00384	-0.159	0.046	-0.217
GPR183	0.0335	-0.219	0.0123	-0.576	0.0212	-0.216
ENPP5	0.00107	-0.497	0.0138	-0.213	0.00241	-0.289
RPL5	0.000631	-0.26	0.0128	-0.451	0.0103	-0.11
RPS15A	0.0153	-0.146	0.00152	-0.617	0.0386	-0.109
DCUN1D4	9.5e-08	-0.468	0.00214	-0.128	0.0115	-0.0845
HNRNPDL	9.09e-06	-0.256	0.000997	-0.367	0.000382	-0.222
IFNG	0.00062	-0.517	0.00688	-0.234	0.0126	-0.718
FIGNL1	0.00117	-0.304	0.0155	-0.102	0.0187	-0.17
MYCBP2	1.11e-07	-0.267	0.0294	-0.257	0.00278	-0.147
SLC20A1	1.94e-05	-0.272	0.0111	-0.284	0.0102	-0.216
STRBP	0.0469	-0.261	0.00453	-0.352	0.0123	-0.175
GCFC2	0.00533	-0.224	0.00872	-0.231	0.00919	-0.199
PRSS23	2.48e-06	-0.724	0.0196	-0.158	0.00508	-0.346
BTN3A3	0.0397	-0.145	0.00841	-0.342	0.00337	-0.383
KIF18A	3.95e-07	-0.534	0.00232	-0.147	0.00682	-0.157
LARP1B	0.0199	-0.169	0.00152	-0.119	0.0153	-0.0918
PHF14	0.000111	-0.211	0.0375	-0.246	0.00277	-0.152
RPL13	0.0344	-0.135	0.0221	-0.151	0.0369	-0.177
WDR76	0.000742	-0.357	0.00814	-0.224	0.000768	-0.37
MEAF6	0.0052	-0.162	0.00334	-0.175	0.0442	-0.12
UBA5	0.00133	-0.238	0.0138	-0.152	0.00646	-0.106
MDN1	0.00035	-0.25	0.0167	-0.276	0.0127	-0.18
CACYBP	0.0128	-0.236	0.0156	-0.122	0.0175	-0.156
ANKIB1	0.00685	-0.136	0.0274	-0.214	0.0107	-0.12
APOBEC3G	0.000176	-0.358	0.00123	-0.279	0.0275	-0.229
STARD9	0.00196	-0.303	0.00172	-0.142	0.045	-0.126
TSR1	1.33e-05	-0.202	0.0189	-0.144	0.0117	-0.11
RSRC2	2.83e-05	-0.224	0.0145	-0.141	0.00626	-0.228
AKR1C3	0.000389	-0.481	0.00359	-0.239	0.0307	-0.16
DNAJC24	0.00301	-0.24	0.0248	-0.155	0.0498	-0.105
MEX3C	0.00148	-0.231	0.000394	-0.269	0.00125	-0.207
SERBP1	4.25e-05	-0.343	0.0343	-0.243	0.0431	-0.0902
ATAD5	3.01e-09	-0.467	0.000338	-0.232	0.00137	-0.193
PNN	0.000287	-0.178	0.0353	-0.196	0.0448	-0.174
APPL1	0.00233	-0.148	0.037	-0.196	0.0145	-0.126
NDC1	0.00125	-0.194	0.00597	-0.161	0.00629	-0.207
ST8SIA6	0.000975	-0.526	0.0427	-0.103	0.0229	-0.179
VRK1	8.85e-07	-0.457	0.00173	-0.32	0.0319	-0.11
IL7	0.000448	-0.265	0.0195	-0.137	0.0494	-0.076
RBL1	1.13e-06	-0.445	0.0351	-0.284	0.00368	-0.249
ATF7IP2	0.0255	-0.234	0.0215	-0.29	0.00164	-0.306
BIRC3	6.17e-05	-0.528	0.0474	-0.448	0.0109	-0.429
DLG1	8.19e-08	-0.312	0.0186	-0.199	0.0147	-0.103
ANKRD36B	0.0287	-0.254	0.0137	-0.577	0.00238	-0.336
SIDT1	0.00227	-0.393	0.00852	-0.332	0.00105	-0.358
PRKRA	0.024	-0.13	0.00934	-0.106	0.00937	-0.139
PAIP1	0.0088	-0.126	0.0163	-0.14	0.0143	-0.128
NSMCE4A	1.25e-05	-0.266	0.00125	-0.228	0.0107	-0.145
NDUFAF4	6.33e-06	-0.289	0.00274	-0.233	0.0034	-0.298
ZNF181	0.00611	-0.153	0.0139	-0.172	0.00477	-0.225
MTMR1	0.000154	-0.23	0.0136	-0.191	0.00151	-0.208
LAX1	0.000664	-0.362	0.0373	-0.276	0.00496	-0.513
CLCC1	0.00457	-0.171	0.0236	-0.291	0.0265	-0.165
ZNF345	0.00535	-0.218	0.0148	-0.13	0.0395	-0.125
KNTC1	0.013	-0.191	0.00391	-0.2	0.00301	-0.187
POLR1E	9.52e-05	-0.311	0.0282	-0.13	0.00656	-0.222
OTUD4	0.04	-0.159	0.00919	-0.227	0.0021	-0.166
HNRNPR	3.01e-10	-0.448	0.0202	-0.337	0.00475	-0.188
NPM1	1.85e-06	-0.359	0.00397	-0.361	0.00024	-0.227
WDR19	0.000808	-0.275	0.00874	-0.142	0.0171	-0.169
RAD18	0.00013	-0.309	0.00305	-0.174	0.00027	-0.253
IKZF3	0.0102	-0.339	0.0248	-0.493	0.00396	-0.357
DDX24	0.00485	-0.159	0.0486	-0.271	0.000468	-0.278
BCAP29	0.00625	-0.145	0.019	-0.0983	0.0378	-0.104
TTC21B	0.000268	-0.271	0.0319	-0.207	0.0292	-0.172
KLRC1	4.88e-05	-0.776	0.00472	-0.337	0.0109	-0.695
MITD1	0.000131	-0.272	0.00135	-0.216	0.00196	-0.246
PRPF39	6.05e-05	-0.287	0.00781	-0.276	1.51e-05	-0.398
SSRP1	9.68e-06	-0.287	0.000793	-0.303	0.0312	-0.143
NCAPD3	0.0323	-0.129	0.00827	-0.174	0.00473	-0.22
CSPP1	2.52e-06	-0.309	0.00496	-0.178	0.00606	-0.123
LRBA	7.36e-06	-0.428	0.0161	-0.393	0.00584	-0.235
OSBPL3	0.00602	-0.232	0.0165	-0.299	0.00657	-0.176
SPDL1	0.00332	-0.289	0.0252	-0.098	0.0135	-0.171
PSIP1	8.56e-05	-0.38	0.0187	-0.221	5.55e-05	-0.324
IPO5	1.16e-05	-0.204	0.0102	-0.149	0.00698	-0.117
TOX	0.0404	-0.254	0.0388	-0.298	0.0175	-0.403
UBE2Q2	3.55e-05	-0.245	0.00153	-0.315	8.91e-06	-0.256
TEX10	4.1e-06	-0.302	0.00688	-0.196	0.00807	-0.15
MRPS9	0.00674	-0.18	0.0192	-0.128	0.00537	-0.205
ANAPC1	0.0298	-0.148	0.0154	-0.262	0.00385	-0.192
DMTF1	6.48e-05	-0.234	0.00731	-0.207	0.0292	-0.169
RPL17	0.0474	-0.131	0.0257	-0.538	0.000156	-0.162
NFATC3	0.0166	-0.151	0.0134	-0.258	0.00283	-0.238
FASTKD2	0.000164	-0.349	0.00916	-0.206	0.0212	-0.169
MRPL9	0.00417	-0.2	0.00323	-0.142	0.0197	-0.112
RPL24	1.01e-06	-0.358	0.0241	-0.362	0.0115	-0.187
FBXO25	0.000606	-0.188	0.0266	-0.136	0.0125	-0.145
NUFIP1	4.86e-05	-0.305	4.25e-05	-0.258	0.00122	-0.189
TARBP1	1.55e-05	-0.366	0.0271	-0.227	0.0209	-0.152
WEE1	0.000372	-0.522	0.0191	-0.172	0.00336	-0.315
ZBTB24	0.000285	-0.224	0.0291	-0.241	0.0123	-0.192
PNISR	3.06e-05	-0.2	0.0156	-0.194	0.01	-0.2
BUB3	3.44e-09	-0.455	0.0209	-0.241	0.00185	-0.271
CDC27	2.94e-05	-0.215	0.0283	-0.203	0.00185	-0.186
PARP15	0.0113	-0.292	0.000234	-0.669	0.00528	-0.413
TTC19	0.00221	-0.201	0.0189	-0.125	0.00778	-0.112
HNRNPD	0.00288	-0.14	0.001	-0.245	0.0285	-0.11
EIF5B	6.25e-05	-0.23	0.0221	-0.298	0.000274	-0.164
LEO1	3.8e-05	-0.255	0.0181	-0.218	0.00236	-0.316
SRSF7	1.85e-06	-0.3	0.00909	-0.32	0.00531	-0.2
RPS6	0.00331	-0.143	0.013	-0.243	0.000374	-0.243
MPHOSPH10	9.15e-05	-0.253	0.00679	-0.201	0.00207	-0.217
UTP18	0.00263	-0.171	0.0244	-0.179	0.0193	-0.168
NAE1	0.000516	-0.316	0.00494	-0.283	0.0006	-0.312
MCM7	0.000116	-0.288	0.00392	-0.138	0.0306	-0.128
HSPA14	1.84e-06	-0.197	0.0243	-0.108	0.00277	-0.125
LRRC37B	0.00683	-0.174	0.0387	-0.121	0.0124	-0.176
IARS	7.67e-05	-0.282	0.0148	-0.279	0.00063	-0.249
FAM179B	7.25e-05	-0.26	0.0323	-0.152	0.00882	-0.168
RNASEH2B	0.00019	-0.312	0.0103	-0.292	0.0112	-0.226
NIF3L1	0.00345	-0.16	0.000132	-0.264	0.0102	-0.163
SYTL2	0.000134	-0.607	0.0369	-0.259	0.00648	-0.552
CCDC91	0.00074	-0.246	0.000789	-0.37	0.000517	-0.258
DNAJC21	0.00159	-0.158	0.00763	-0.247	0.000449	-0.155
HSPE1	9.87e-07	-0.393	0.00289	-0.127	0.0484	-0.12
GSPT1	0.0422	-0.101	0.0193	-0.605	0.0254	-0.153
PJA1	0.013	-0.129	8.22e-05	-0.159	0.0362	-0.069
NUP107	3.04e-05	-0.282	0.0339	-0.179	0.000646	-0.209
DDX10	9.25e-08	-0.328	0.0132	-0.284	0.00511	-0.215
C12orf45	0.0154	-0.144	0.00108	-0.115	0.0122	-0.118
LUC7L3	2.73e-07	-0.383	0.000301	-0.412	0.000313	-0.3
DDX1	6.66e-10	-0.416	0.0221	-0.217	0.0409	-0.118
NR2C1	4.67e-06	-0.333	0.0163	-0.213	0.000873	-0.183
GLS	2.64e-08	-0.519	0.0478	-0.26	0.00062	-0.277
PRPSAP2	0.00174	-0.162	0.00218	-0.14	0.0193	-0.092
PAXBP1	2.89e-06	-0.249	0.0253	-0.211	8.4e-05	-0.212
ZCCHC11	0.00303	-0.233	0.0201	-0.199	0.0393	-0.203
UPRT	0.0172	-0.175	0.0205	-0.188	0.0187	-0.137
DGKE	3.48e-05	-0.405	0.0298	-0.207	0.00491	-0.243
PRKCQ	0.0075	-0.355	0.0381	-0.328	0.0286	-0.282
RABGAP1L	1.06e-06	-0.412	0.049	-0.139	0.0364	-0.179
MRPL42	0.00369	-0.249	0.0144	-0.258	0.00308	-0.223
PCBP2	0.00212	-0.117	0.00622	-0.224	0.0224	-0.102
NUP205	1.05e-05	-0.271	0.0149	-0.278	0.00291	-0.184
PFDN4	1.77e-06	-0.435	0.016	-0.0924	0.0237	-0.0979
COX7C	0.00274	-0.238	0.0423	-0.195	0.0294	-0.11
RBM25	6.71e-06	-0.198	0.0476	-0.148	0.00184	-0.232
AKAP11	1.03e-08	-0.384	0.0405	-0.261	0.0305	-0.153
USP28	6.08e-06	-0.485	0.0258	-0.276	0.00193	-0.431
PHLDB2	0.000879	-0.438	4.78e-05	-0.178	0.00147	-0.179
RBM28	0.000495	-0.182	0.00394	-0.213	0.012	-0.139
HNRNPA1	0.000723	-0.324	0.0376	-0.257	0.0127	-0.164
HNRNPA1L2	0.000909	-0.283	0.025	-0.239	0.00129	-0.195
RANBP9	6.8e-05	-0.176	0.00269	-0.222	0.000725	-0.217
CEP70	0.00731	-0.313	0.0382	-0.0959	0.000754	-0.196
TC2N	0.000576	-0.454	0.0416	-0.489	0.00181	-0.36
TIA1	9.2e-06	-0.285	0.0417	-0.179	0.0433	-0.182
HLTF	7.72e-08	-0.563	0.0495	-0.188	0.000435	-0.386
CDK5RAP2	0.00187	-0.191	0.00994	-0.184	0.0126	-0.174
SAMD3	2.16e-05	-0.622	0.00858	-0.368	0.00371	-0.421
PHLPP2	0.000828	-0.238	9.43e-05	-0.304	0.00585	-0.212
EXOC6B	0.0177	-0.196	0.0494	-0.167	0.0279	-0.128
USP24	3.53e-08	-0.328	0.0223	-0.271	0.00151	-0.237
UHRF2	2.05e-06	-0.302	0.0324	-0.189	0.0093	-0.193
TSEN15	2.38e-05	-0.239	0.0417	-0.14	0.00191	-0.198
RPS27A	1.75e-06	-0.448	0.00568	-0.259	0.000185	-0.229
RPS3	0.00153	-0.179	0.00356	-0.476	0.0085	-0.174
COIL	0.00619	-0.136	0.0113	-0.158	0.0371	-0.0959
ZWILCH	2.18e-05	-0.32	0.0174	-0.149	0.0244	-0.155
ZNF639	3.68e-05	-0.244	0.0418	-0.0718	0.0158	-0.143
CASD1	1.91e-06	-0.422	0.0171	-0.299	7.04e-05	-0.319
C12orf29	6.97e-06	-0.412	0.0044	-0.156	0.00268	-0.337
CRY1	4.22e-06	-0.398	0.00262	-0.175	0.0168	-0.392
PPP3CC	3.16e-05	-0.416	0.00369	-0.331	0.0168	-0.182
FAM169A	2.25e-05	-0.605	0.0323	-0.142	0.000263	-0.327
USPL1	6.29e-05	-0.262	0.00392	-0.218	0.000264	-0.279
CCDC138	5.78e-06	-0.388	0.047	-0.134	0.000463	-0.152
KIF20B	0.00269	-0.316	0.0261	-0.213	0.000654	-0.4
BLM	0.00594	-0.25	0.000676	-0.178	0.00591	-0.156
SUGT1	3.14e-05	-0.225	0.0013	-0.278	0.0144	-0.104
CD2AP	0.000322	-0.25	0.00304	-0.333	0.0407	-0.186
THOC1	0.000395	-0.239	0.00484	-0.348	0.00169	-0.213
SERF1B	3.99e-05	-0.45	0.0194	-0.116	0.0267	-0.174
REV1	1.21e-06	-0.27	0.0331	-0.122	0.0128	-0.146
NAP1L4	2.08e-07	-0.36	0.00319	-0.257	0.00655	-0.173
PYHIN1	0.0124	-0.328	0.00598	-0.649	0.00043	-0.448
PLEKHA1	0.000353	-0.385	0.0116	-0.293	0.000672	-0.383
PPIA	0.0293	-0.108	0.0308	-0.257	0.0273	-0.139
CD3D	0.015	-0.334	0.0385	-0.39	0.026	-0.424
MTBP	0.00193	-0.348	0.031	-0.112	0.000188	-0.27
PTCH1	0.0344	-0.278	0.00135	-0.244	0.00394	-0.337
TADA1	0.000356	-0.191	0.000834	-0.203	0.0247	-0.115
DCAF16	8.44e-05	-0.23	0.0464	-0.244	0.0346	-0.218
DROSHA	0.0445	-0.111	0.000265	-0.289	0.00376	-0.193
HEG1	0.00157	-0.293	0.00059	-0.447	0.0181	-0.308
CEP95	7.37e-06	-0.267	0.00851	-0.266	0.0205	-0.29
ECI2	0.0247	-0.213	0.00172	-0.213	0.013	-0.126
KRIT1	0.000244	-0.22	0.0285	-0.206	0.017	-0.177
RORA	0.00072	-0.509	0.0118	-0.423	0.0151	-0.329
OPTN	0.000774	-0.347	0.0112	-0.352	0.00427	-0.323
BRIP1	0.00844	-0.3	0.0165	-0.123	0.00184	-0.186
RASGRP1	0.0103	-0.299	0.00963	-0.506	0.0032	-0.396
GZMA	0.000598	-0.544	0.0141	-0.655	0.00279	-0.479
FNBP4	0.0129	-0.117	0.000908	-0.437	0.0011	-0.324
MGA	0.000374	-0.166	0.0243	-0.301	0.0157	-0.194
RTTN	0.00023	-0.346	0.00212	-0.321	0.0057	-0.299
ZNF302	0.00966	-0.195	0.0219	-0.198	0.0201	-0.138
DOCK10	0.00132	-0.207	0.00329	-0.67	0.0166	-0.17
MMAA	0.000577	-0.212	0.0276	-0.0986	0.0172	-0.144
ACAT2	0.00496	-0.197	0.00332	-0.147	0.000145	-0.267
RPA1	0.0278	-0.119	0.00481	-0.277	0.00334	-0.244
PRR5L	0.0477	-0.252	0.0196	-0.334	0.00674	-0.463
WDHD1	0.000353	-0.303	0.0311	-0.0845	0.000921	-0.197
MSH2	0.00107	-0.336	0.00488	-0.228	0.00619	-0.296
ITM2A	0.00429	-0.425	0.00641	-0.336	0.0284	-0.395
RRM1	0.000143	-0.309	0.0413	-0.136	0.000582	-0.273
RAD17	0.00305	-0.289	0.0194	-0.189	0.00653	-0.177
CLYBL	0.0144	-0.256	0.0107	-0.228	0.00153	-0.232
NVL	0.0034	-0.171	0.0149	-0.168	0.0471	-0.142
NUP54	4.23e-07	-0.378	0.021	-0.171	0.00537	-0.193
ZMYND11	0.00015	-0.275	0.00635	-0.23	0.00266	-0.21
PDS5A	3.58e-06	-0.234	0.0218	-0.259	0.00111	-0.166
RHOBTB3	0.000364	-0.524	0.00258	-0.156	0.00151	-0.279
TARP	0.000483	-0.596	0.00332	-0.626	0.00154	-0.65
GPR89A	1.33e-06	-0.452	0.0108	-0.3	0.00227	-0.209
AGAP1	0.0199	-0.261	0.00184	-0.172	0.0032	-0.368
PHF10	0.000783	-0.209	0.00426	-0.277	0.000174	-0.236
LRCH3	2.92e-07	-0.272	0.0158	-0.198	0.0369	-0.133
VPS13C	1.25e-08	-0.329	0.0123	-0.445	0.0034	-0.194
PGM3	1.16e-06	-0.421	0.0389	-0.146	0.00507	-0.169
PCNT	0.0426	-0.091	0.00517	-0.135	0.0174	-0.111
BET1	6.72e-07	-0.358	0.00488	-0.18	0.00565	-0.308
