# Supplementary material for: Gene Expression Signatures of Smoking and Acute Myocardial Infarction: A Blood Transcriptome Analysis
Source: Mediators Inflamm. 2025 Jan 15;2025:2431090. doi: 10.1155/mi/2431090 (PMC11753852; doi:10.1155/mi/2431090)
Supplement: Supporting Information 5 — Table S3: common DEGs in three smoking-associated GEO datasets. FC, fold change. [file 2431090.f5.xlsx]

## Sheet: Sheet1
Supplementary table 2. Common DEGs in three smoking associated GEO datasets.
	GSE23323		GSE23515		GSE55962
	p.Value	log2FC	p.Value	log2FC	p.Value	log2FC
SASH1	0.0312513	0.28128	0.0210929	0.77327	0.0339024	0.498104
FUCA1	0.0032803	0.298005	0.0002465	1.36965	0.0162405	0.23222
LAMP2	0.0381017	0.249911	0.035236	0.351195	0.0275586	0.13622
ACTR2	0.0100135	0.243891	0.042225	0.35012	0.025916	0.114215
LRRN3	0.0009135	0.70148	0.045906	0.610762	2.4e-05	1.42668
SPN	0.0039366	-0.232957	0.0134155	-0.287887	0.0499665	-0.200303
PTGDR	0.0004336	-0.393483	0.01539	-0.436408	0.0021304	-0.460764
BCL2	0.0141605	-0.305975	0.0119595	-0.82655	0.0457255	-0.131281
PRR5	0.0081741	-0.365688	0.0130651	-0.779202	0.0406575	-0.191969
SH2D2A	0.0397745	-0.225517	0.0039204	-0.43024	0.0256737	-0.334678
TBX21	0.0007585	-0.512511	0.0294571	-0.479031	0.0309001	-0.496472
PYHIN1	0.0290752	-0.244495	0.0090376	-0.483919	0.0086557	-0.314045
YPEL1	0.0153263	-0.254644	0.0072969	-0.473252	0.0141601	-0.249201
FASLG	0.0031154	-0.383456	0.0216591	-0.601367	0.0111222	-0.373723
NMUR1	0.0007663	-0.622228	0.0221929	-0.753887	0.0008053	-0.372408
PTGDS	0.000995	-0.821838	0.0490692	-0.662564	0.0002733	-0.854041
CLIC3	0.0465076	-0.31077	0.0481081	-0.493414	0.0036274	-0.597012
ERBB2	8.94e-05	-0.496067	0.0359975	-0.382314	0.0120168	-0.204907
NEXN	0.0089591	-0.335347	0.0101408	-0.601388	0.027927	-0.324684
PRSS23	0.0025599	-0.476114	0.0092662	-0.850269	0.0081108	-0.828458
SLAMF7	0.0093589	-0.306912	0.0257548	-0.51886	0.0111835	-0.316537
FGFBP2	0.0024229	-0.620326	0.0075579	-0.789566	0.0421084	-0.562415
ATP10B	0.004794	-0.310786	0.0183454	-0.585677	0.0216732	-0.128836
