# Supplementary material for: Gene Expression Signatures of Smoking and Acute Myocardial Infarction: A Blood Transcriptome Analysis
Source: Mediators Inflamm. 2025 Jan 15;2025:2431090. doi: 10.1155/mi/2431090 (PMC11753852; doi:10.1155/mi/2431090)
Supplement: Supporting Information 6 — Table S4: meta-analysis results. Fdr_pval: p-value adjusted for multiple testing by the FDR method. Zval: Z value is a test statistic for Z-tests that measure the difference between an observed statistic, the gene expression levels, and its hypothesized population parameter in units of the standard deviation. [file 2431090.f6.xlsx]

## Sheet: Meta_analysis_results
geneID	FDR_pval	pval	Zval	Gene_Name
SLC16A3	0	0	8.6077	solute carrier family 16 member 3
ATP6AP1	9.9365e-12	1.11022e-15	8.00401	ATPase H+ transporting accessory protein 1
IL17RA	5.29946e-11	8.88178e-15	7.75515	interleukin 17 receptor A
CHST11	7.15428e-11	1.59872e-14	7.67875	carbohydrate sulfotransferase 11
C1RL	2.54374e-10	7.10543e-14	7.48604	complement C1r subcomponent like
C10orf54	4.69003e-10	1.57208e-13	7.38094	NA
PLEKHO2	8.98259e-10	3.72591e-13	7.26518	pleckstrin homology domain containing O2
SEMA4A	8.98259e-10	4.01457e-13	7.25506	semaphorin 4A
HS1BP3	4.35042e-09	2.18736e-12	7.02198	HCLS1 binding protein 3
MTF1	4.64988e-09	2.5977e-12	6.99793	metal regulatory transcription factor 1
QSOX1	4.86382e-09	2.98894e-12	6.97825	quiescin sulfhydryl oxidase 1
NFAM1	5.53761e-09	3.71236e-12	6.94772	NFAT activating protein with ITAM motif 1
ITGB2	6.8944e-09	5.00711e-12	6.90537	integrin subunit beta 2
SLC11A1	9.96318e-09	7.79243e-12	6.84231	solute carrier family 11 member 1
PTK2B	1.15335e-08	9.66494e-12	6.81141	protein tyrosine kinase 2 beta
ERGIC1	1.25001e-08	1.17195e-11	6.78363	endoplasmic reticulum-golgi intermediate compartment 1
TKT	1.25001e-08	1.18716e-11	6.78177	transketolase
WWP2	1.65211e-08	1.66134e-11	6.73306	WW domain containing E3 ubiquitin protein ligase 2
ARHGEF11	2.56407e-08	3.00813e-11	6.64617	Rho guanine nucleotide exchange factor 11
GRB2	2.56407e-08	2.7242e-11	6.66076	growth factor receptor bound protein 2
MYD88	2.56407e-08	2.9116e-11	6.65097	myeloid differentiation primary response 88
DBNL	2.58956e-08	3.1827e-11	6.63786	drebrin like
G6PD	2.60875e-08	3.50133e-11	6.62378	glucose-6-phosphate dehydrogenase
KLF7	2.60875e-08	3.38491e-11	6.62877	Kruppel like factor 7
MXD1	2.60875e-08	3.64351e-11	6.61789	MAX dimerization protein 1
GMIP	3.07843e-08	4.47147e-11	6.58755	GEM interacting protein
CSF2RA	3.56471e-08	5.37694e-11	6.56011	colony stimulating factor 2 receptor alpha subunit
PLEKHM1	4.01517e-08	6.29445e-11	6.53657	pleckstrin homology and RUN domain containing M1
RBM47	4.01517e-08	6.50502e-11	6.53165	RNA binding motif protein 47
TIMM21	7.00039e-08	1.17325e-10	-6.44275	translocase of inner mitochondrial membrane 21
TPD52L2	7.91861e-08	1.37138e-10	6.41904	tumor protein D52 like 2
CEBPD	1.2238e-07	2.20303e-10	6.34648	CCAAT enhancer binding protein delta
MKNK1	1.2238e-07	2.26534e-10	6.34218	MAP kinase interacting serine/threonine kinase 1
PGS1	1.2238e-07	2.32455e-10	6.33821	phosphatidylglycerophosphate synthase 1
HK3	1.61136e-07	3.1507e-10	6.29118	hexokinase 3
SIRPA	1.62571e-07	3.26958e-10	6.28543	signal regulatory protein alpha
RHOA	1.72012e-07	3.55555e-10	6.27239	ras homolog family member A
MVP	2.44622e-07	5.19309e-10	6.21316	major vault protein
GBA	2.46175e-07	5.36359e-10	6.20808	glucosylceramidase beta
LILRA2	2.857e-07	6.38436e-10	6.18064	leukocyte immunoglobulin like receptor A2
CEP57L1	3.01523e-07	6.90638e-10	-6.16822	centrosomal protein 57 like 1
SLC43A2	3.12159e-07	7.3244e-10	6.15892	solute carrier family 43 member 2
MBOAT7	3.25022e-07	7.80779e-10	6.14879	membrane bound O-acyltransferase domain containing 7
PHC2	3.30455e-07	8.30752e-10	6.13894	polyhomeotic homolog 2
SIRPB2	3.30455e-07	8.14929e-10	6.14199	signal regulatory protein beta 2
CD93	3.54947e-07	9.12155e-10	6.12407	CD93 molecule
DEF8	3.6776e-07	9.65626e-10	6.11499	differentially expressed in FDCP 8 homolog
ITGAM	3.79573e-07	1.01785e-09	6.10659	integrin subunit alpha M
H2AFY	4.77417e-07	1.3069e-09	6.06655	H2A histone family member Y
TACC3	5.11163e-07	1.42783e-09	6.05231	transforming acidic coiled-coil containing protein 3
DYSF	5.12015e-07	1.45881e-09	6.04885	dysferlin
CR1	5.67475e-07	1.64853e-09	6.02912	complement C3b/C4b receptor 1 (Knops blood group)
LILRA5	6.17828e-07	1.86384e-09	6.00925	leukocyte immunoglobulin like receptor A5
NFYC	6.17828e-07	1.83756e-09	6.01155	nuclear transcription factor Y subunit gamma
LIN9	6.3369e-07	1.94709e-09	-6.00216	lin-9 DREAM MuvB core complex component
ACTB	6.52149e-07	2.07668e-09	5.99169	actin beta
SLC36A1	6.52149e-07	2.06433e-09	5.99266	solute carrier family 36 member 1
FUT7	6.5285e-07	2.11538e-09	5.98869	fucosyltransferase 7
CEACAM4	6.76104e-07	2.2285e-09	5.98021	carcinoembryonic antigen related cell adhesion molecule 4
SLED1	6.79434e-07	2.27743e-09	5.97667	proteoglycan 3 pseudogene
CARD6	7.55037e-07	2.61189e-09	5.9543	caspase recruitment domain family member 6
TOP3A	7.55037e-07	2.61521e-09	5.95409	DNA topoisomerase III alpha
PFKFB4	7.81402e-07	2.75019e-09	5.94585	6-phosphofructo-2-kinase/fructose-2,6-biphosphatase 4
DGCR2	7.84901e-07	2.80635e-09	5.94254	DiGeorge syndrome critical region gene 2
CUX1	1.06934e-06	3.94281e-09	5.88658	cut like homeobox 1
PLAUR	1.06934e-06	3.929e-09	5.88716	plasminogen activator, urokinase receptor
ECE1	1.21176e-06	4.53562e-09	5.86337	endothelin converting enzyme 1
MAPK3	1.28769e-06	4.8918e-09	5.85081	mitogen-activated protein kinase 3
RAB31	1.30988e-06	5.04926e-09	5.84554	RAB31, member RAS oncogene family
CREB5	1.40368e-06	5.48924e-09	5.83162	cAMP responsive element binding protein 5
BICD2	1.73113e-06	7.57005e-09	5.77776	BICD cargo adaptor 2
CXCL16	1.73113e-06	7.64018e-09	5.77621	C-X-C motif chemokine ligand 16
KDM4B	1.73113e-06	7.14096e-09	5.78758	lysine demethylase 4B
MIR223	1.73113e-06	7.56013e-09	5.77798	microRNA 223
PLIN3	1.73113e-06	7.33229e-09	5.78313	perilipin 3
POR	1.73113e-06	7.00964e-09	5.79069	cytochrome p450 oxidoreductase
TNFRSF1A	1.73113e-06	7.38742e-09	5.78187	TNF receptor superfamily member 1A
TNFRSF1B	1.73113e-06	7.21015e-09	5.78596	TNF receptor superfamily member 1B
TNFSF8	1.73113e-06	7.20117e-09	5.78616	TNF superfamily member 8
FRAT2	1.91185e-06	8.54457e-09	5.75735	FRAT2, WNT signaling pathway regulator
AQP9	2.05482e-06	9.29834e-09	5.74306	aquaporin 9
TBXAS1	2.14834e-06	9.84155e-09	5.73344	thromboxane A synthase 1
LAPTM5	2.1726e-06	1.00741e-08	5.72948	lysosomal protein transmembrane 5
DGAT2	2.65918e-06	1.24789e-08	5.69305	diacylglycerol O-acyltransferase 2
GAB2	2.68922e-06	1.27701e-08	5.68911	GRB2 associated binding protein 2
PPM1F	3.02543e-06	1.45356e-08	5.66696	protein phosphatase, Mg2+/Mn2+ dependent 1F
FCGR2A	3.09534e-06	1.50444e-08	5.66106	Fc fragment of IgG receptor IIa
ICAM1	3.09669e-06	1.52239e-08	5.65902	intercellular adhesion molecule 1
LILRB2	3.17889e-06	1.58056e-08	5.65258	leukocyte immunoglobulin like receptor B2
BCL6	3.46828e-06	1.74383e-08	5.63567	B cell CLL/lymphoma 6
PGD	3.56775e-06	1.81377e-08	5.62889	phosphogluconate dehydrogenase
KIAA0513	4.17165e-06	2.16386e-08	5.59836	KIAA0513
MANSC1	4.17165e-06	2.16739e-08	5.59808	MANSC domain containing 1
ACTN1	4.25732e-06	2.24013e-08	5.59235	actinin alpha 1
FAM160A2	4.25732e-06	2.26122e-08	5.59073	family with sequence similarity 160 member A2
LAMTOR1	4.25732e-06	2.28325e-08	5.58904	late endosomal/lysosomal adaptor, MAPK and MTOR activator 1
GLUL	4.73562e-06	2.56623e-08	5.56872	glutamate-ammonia ligase
IMPA2	4.77818e-06	2.61599e-08	5.56537	inositol monophosphatase 2
PFKFB3	5.26715e-06	2.91312e-08	5.54658	6-phosphofructo-2-kinase/fructose-2,6-biphosphatase 3
KCNE1	5.49169e-06	3.06798e-08	5.53751	potassium voltage-gated channel subfamily E regulatory subunit 1
PHLPP2	6.54824e-06	3.69482e-08	-5.50485	PH domain and leucine rich repeat protein phosphatase 2
NLRP12	6.99631e-06	3.98672e-08	5.49144	NLR family pyrin domain containing 12
RAB3D	7.02148e-06	4.04029e-08	5.48908	RAB3D, member RAS oncogene family
PADI4	7.10221e-06	4.12642e-08	5.48535	peptidyl arginine deiminase 4
ZNF516	7.4119e-06	4.34776e-08	5.47611	zinc finger protein 516
NUMB	7.53912e-06	4.46451e-08	5.47142	NUMB, endocytic adaptor protein
NDST1	7.55505e-06	4.51615e-08	5.46938	N-deacetylase and N-sulfotransferase 1
JUNB	7.85971e-06	4.77265e-08	5.45958	JunB proto-oncogene, AP-1 transcription factor subunit
MMP25	7.85971e-06	4.78608e-08	5.45908	matrix metallopeptidase 25
LRG1	7.87658e-06	4.84036e-08	5.45708	leucine rich alpha-2-glycoprotein 1
SNX11	7.96775e-06	4.9409e-08	5.45342	sorting nexin 11
LAT2	8.14624e-06	5.09709e-08	5.44789	linker for activation of T cells family member 2
APBB1IP	8.49782e-06	5.36454e-08	5.43878	amyloid beta precursor protein binding family B member 1 interacting protein
KREMEN1	8.92597e-06	5.6847e-08	5.42845	kringle containing transmembrane protein 1
TYMP	9.87653e-06	6.34526e-08	5.40879	thymidine phosphorylase
CHST15	1.08151e-05	7.00865e-08	5.39095	carbohydrate sulfotransferase 15
LILRB3	1.11189e-05	7.26764e-08	5.38443	leukocyte immunoglobulin like receptor B3
ATP11A	1.21004e-05	7.9768e-08	5.36765	ATPase phospholipid transporting 11A
GBAP1	1.21865e-05	8.10165e-08	5.36485	glucosylceramidase beta pseudogene 1
SLC16A5	1.22278e-05	8.19744e-08	5.36273	solute carrier family 16 member 5
TMEM119	1.28266e-05	8.67048e-08	5.35259	transmembrane protein 119
CKAP4	1.33209e-05	9.15346e-08	5.34277	cytoskeleton associated protein 4
SECTM1	1.33209e-05	9.12572e-08	5.34332	secreted and transmembrane 1
ACAA1	1.3475e-05	9.33462e-08	5.33922	acetyl-CoA acyltransferase 1
F5	1.48195e-05	1.03488e-07	5.32049	coagulation factor V
AKAP7	1.52349e-05	1.07459e-07	-5.31364	A-kinase anchoring protein 7
CYBA	1.52349e-05	1.08091e-07	5.31257	cytochrome b-245 alpha chain
PNPLA1	1.52463e-05	1.09876e-07	5.30958	patatin like phospholipase domain containing 1
TSEN34	1.52463e-05	1.09784e-07	5.30974	tRNA splicing endonuclease subunit 34
RNU4-2	1.54889e-05	1.12489e-07	-5.3053	RNA, U4 small nuclear 2
ARRB2	1.65368e-05	1.21024e-07	5.29194	arrestin beta 2
FCN2	1.71764e-05	1.27624e-07	5.28223	ficolin 2
NUDT16P1	1.71764e-05	1.26844e-07	5.28335	nudix hydrolase 16 pseudogene 1
NEK6	1.83589e-05	1.37435e-07	5.26864	NIMA related kinase 6
TFE3	1.85751e-05	1.40091e-07	5.26513	transcription factor binding to IGHM enhancer 3
FKBP3	1.86029e-05	1.4134e-07	-5.2635	FK506 binding protein 3
CCDC69	1.89969e-05	1.45605e-07	5.25803	coiled-coil domain containing 69
FBXO5	1.89969e-05	1.46456e-07	-5.25696	F-box protein 5
ECHDC3	1.91264e-05	1.48523e-07	5.25438	enoyl-CoA hydratase domain containing 3
HADH	1.91582e-05	1.49841e-07	-5.25276	hydroxyacyl-CoA dehydrogenase
PHLDB2	1.92737e-05	1.51821e-07	-5.25034	pleckstrin homology like domain family B member 2
CDKL5	1.93084e-05	1.53173e-07	5.2487	cyclin dependent kinase like 5
IMPDH1	1.93698e-05	1.54742e-07	5.24683	inosine monophosphate dehydrogenase 1
MSRB1	1.97183e-05	1.58628e-07	5.24225	methionine sulfoxide reductase B1
SLC35F6	1.99383e-05	1.61512e-07	5.23893	solute carrier family 35 member F6
INPP5A	2.02956e-05	1.65539e-07	5.23438	inositol polyphosphate-5-phosphatase A
NIF3L1	2.04617e-05	1.69145e-07	-5.2304	NGG1 interacting factor 3 like 1
STX11	2.04617e-05	1.69181e-07	5.23036	syntaxin 11
FCN1	2.07133e-05	1.72418e-07	5.22685	ficolin 1
FERMT3	2.10204e-05	1.77913e-07	5.22105	fermitin family member 3
GPR174	2.10204e-05	1.79672e-07	-5.21923	G protein-coupled receptor 174
SYK	2.10204e-05	1.77672e-07	5.2213	spleen associated tyrosine kinase
TEX30	2.10204e-05	1.79435e-07	-5.21947	testis expressed 30
MYO1F	2.13646e-05	1.83807e-07	5.21501	myosin IF
RNF40	2.13916e-05	1.85234e-07	5.21358	ring finger protein 40
PADI2	2.16723e-05	1.88876e-07	5.20997	peptidyl arginine deiminase 2
CCDC14	2.23814e-05	1.96306e-07	-5.2028	coiled-coil domain containing 14
RBBP7	2.25044e-05	1.98642e-07	-5.2006	RB binding protein 7, chromatin remodeling factor
ANPEP	2.34695e-05	2.08472e-07	5.19162	alanyl aminopeptidase, membrane
SLC9A1	2.39534e-05	2.14108e-07	5.18665	solute carrier family 9 member A1
TADA1	2.52125e-05	2.26771e-07	-5.17594	transcriptional adaptor 1
JDP2	2.54828e-05	2.34671e-07	5.16954	Jun dimerization protein 2
NEU1	2.54828e-05	2.34897e-07	5.16936	neuraminidase 1
RPL14	2.54828e-05	2.30731e-07	-5.1727	ribosomal protein L14
TET2	2.54828e-05	2.33103e-07	5.17079	tet methylcytosine dioxygenase 2
APLF	2.75655e-05	2.57175e-07	-5.1524	aprataxin and PNKP like factor
NCF2	2.75655e-05	2.55918e-07	5.15332	neutrophil cytosolic factor 2
MGRN1	2.92151e-05	2.74198e-07	5.14037	mahogunin ring finger 1
GNAI2	2.97291e-05	2.82344e-07	5.13487	G protein subunit alpha i2
LRRC4	2.97291e-05	2.81711e-07	5.13529	leucine rich repeat containing 4
APOBR	3.05599e-05	2.91941e-07	5.12858	apolipoprotein B receptor
CMTM7	3.06931e-05	2.94929e-07	5.12666	CKLF like MARVEL transmembrane domain containing 7
PJA1	3.08399e-05	2.98062e-07	-5.12467	praja ring finger ubiquitin ligase 1
TFEB	3.16959e-05	3.098e-07	5.11739	transcription factor EB
TLE4	3.16959e-05	3.09876e-07	5.11734	transducin like enhancer of split 4
TOM1	3.18033e-05	3.12703e-07	5.11563	target of myb1 membrane trafficking protein
PTPRE	3.3104e-05	3.27341e-07	5.10698	protein tyrosine phosphatase, receptor type E
ST6GALNAC3	3.32791e-05	3.30932e-07	5.10492	ST6 N-acetylgalactosaminide alpha-2,6-sialyltransferase 3
ELL	3.51423e-05	3.51423e-07	5.09355	elongation factor for RNA polymerase II
TRIM25	3.56396e-05	3.58387e-07	5.08983	tripartite motif containing 25
PLK3	3.62188e-05	3.66235e-07	5.08572	polo like kinase 3
TMEM117	3.78317e-05	3.84657e-07	-5.0764	transmembrane protein 117
AATK	3.83646e-05	3.92219e-07	5.0727	apoptosis associated tyrosine kinase
OGFR	3.86735e-05	3.97538e-07	5.07013	opioid growth factor receptor
SULT1B1	3.90321e-05	4.03404e-07	5.06734	sulfotransferase family 1B member 1
ADM	3.95251e-05	4.10707e-07	5.06393	adrenomedullin
ACSL1	4.00443e-05	4.1834e-07	5.06042	acyl-CoA synthetase long chain family member 1
VDR	4.08639e-05	4.29185e-07	5.05554	vitamin D receptor
PSAP	4.18148e-05	4.41508e-07	5.05013	prosaposin
KLHL18	4.40261e-05	4.67316e-07	5.03927	kelch like family member 18
APOBEC3G	4.5867e-05	4.89419e-07	-5.03042	apolipoprotein B mRNA editing enzyme catalytic subunit 3G
SPATS2	4.79134e-05	5.13931e-07	-5.02104	spermatogenesis associated serine rich 2
DLG3	5.02392e-05	5.47088e-07	-5.00902	discs large MAGUK scaffold protein 3
FES	5.02392e-05	5.46364e-07	5.00927	FES proto-oncogene, tyrosine kinase
RFC4	5.02392e-05	5.47298e-07	-5.00894	replication factor C subunit 4
COTL1	5.1104e-05	5.59574e-07	5.00467	coactosin like F-actin binding protein 1
RPAIN	5.26866e-05	5.8279e-07	-4.99683	RPA interacting protein
SIRPD	5.26866e-05	5.82675e-07	4.99687	signal regulatory protein delta
HINT1	5.30754e-05	5.90056e-07	-4.99444	histidine triad nucleotide binding protein 1
SDCBP	5.31168e-05	5.93484e-07	4.99333	syndecan binding protein
MEFV	5.54344e-05	6.23222e-07	4.98388	MEFV, pyrin innate immunity regulator
NUFIP1	5.54344e-05	6.25573e-07	-4.98315	NUFIP1, FMR1 interacting protein 1
ANKS1A	5.85318e-05	6.63797e-07	4.97167	ankyrin repeat and sterile alpha motif domain containing 1A
EPB41L4A	6.0926e-05	6.94352e-07	-4.96294	erythrocyte membrane protein band 4.1 like 4A
VAV1	6.27636e-05	7.18801e-07	4.95621	vav guanine nucleotide exchange factor 1
LILRA3	6.47143e-05	7.44757e-07	4.94931	leukocyte immunoglobulin like receptor A3
ARL11	6.7895e-05	7.85554e-07	4.93892	ADP ribosylation factor like GTPase 11
RNF24	6.7895e-05	7.88947e-07	4.93808	ring finger protein 24
MIPEP	6.9123e-05	8.07079e-07	-4.93365	mitochondrial intermediate peptidase
GLB1	6.95548e-05	8.16006e-07	4.9315	galactosidase beta 1
RPL37A	7.33238e-05	8.6432e-07	-4.92025	ribosomal protein L37a
GLIPR2	7.49384e-05	8.87539e-07	4.91506	GLI pathogenesis related 2
CDA	7.49816e-05	8.9224e-07	4.91403	cytidine deaminase
CR1L	7.73601e-05	9.29186e-07	4.90607	complement C3b/C4b receptor 1 like
IKZF2	7.73601e-05	9.27422e-07	-4.90644	IKAROS family zinc finger 2
SP1	7.92637e-05	9.56478e-07	4.90039	Sp1 transcription factor
GNB2	8.083e-05	9.79894e-07	4.89563	G protein subunit beta 2
HEG1	8.24786e-05	1.00449e-06	-4.89076	heart development protein with EGF like domains 1
VIM	8.7226e-05	1.06718e-06	4.87883	vimentin
LUC7L	8.77772e-05	1.07883e-06	-4.87669	LUC7 like
MICU1	8.81241e-05	1.08801e-06	4.87501	mitochondrial calcium uptake 1
SLC25A11	9.0372e-05	1.12081e-06	4.86915	solute carrier family 25 member 11
RTTN	9.1913e-05	1.14506e-06	-4.86491	rotatin
FLVCR2	9.56307e-05	1.19672e-06	4.85618	feline leukemia virus subgroup C cellular receptor family member 2
AGPAT2	0.000100586	1.26435e-06	4.84528	1-acylglycerol-3-phosphate O-acyltransferase 2
MRVI1	0.000101191	1.27761e-06	4.84321	murine retrovirus integration site 1 homolog
PRPSAP2	0.000102087	1.29462e-06	-4.84058	phosphoribosyl pyrophosphate synthetase associated protein 2
OSGEPL1	0.000106948	1.36224e-06	-4.83045	O-sialoglycoprotein endopeptidase like 1
RCSD1	0.000107069	1.36976e-06	4.82935	RCSD domain containing 1
AMIGO2	0.00011046	1.42068e-06	-4.82208	adhesion molecule with Ig like domain 2
PARP15	0.00011046	1.4255e-06	-4.82141	poly(ADP-ribose) polymerase family member 15
HNRNPD	0.000112118	1.45315e-06	-4.81757	heterogeneous nuclear ribonucleoprotein D
ATP6V0D1	0.000112895	1.46953e-06	4.81534	ATPase H+ transporting V0 subunit d1
CTDP1	0.000114304	1.49425e-06	4.812	CTD phosphatase subunit 1
TNFRSF12A	0.00011436	1.50138e-06	4.81105	TNF receptor superfamily member 12A
GFRA4	0.000114409	1.5084e-06	4.81012	GDNF family receptor alpha 4
BLM	0.000117538	1.55623e-06	-4.80388	Bloom syndrome RecQ like helicase
DUT	0.000121445	1.62065e-06	-4.79575	deoxyuridine triphosphatase
SERPINA1	0.000121445	1.62152e-06	4.79564	serpin family A member 1
OS9	0.000125653	1.68473e-06	4.78797	OS9, endoplasmic reticulum lectin
MOSPD2	0.000126826	1.71463e-06	4.78444	motile sperm domain containing 2
NADK	0.000126826	1.71233e-06	4.78471	NAD kinase
LPCAT3	0.000127701	1.73359e-06	4.78223	lysophosphatidylcholine acyltransferase 3
FLII	0.000128341	1.74946e-06	4.7804	FLII, actin remodeling protein
FOSL2	0.000135546	1.86173e-06	4.76788	FOS like 2, AP-1 transcription factor subunit
KIAA0556	0.000135546	1.86281e-06	4.76776	KIAA0556
ANP32A-IT1	0.00013581	1.88012e-06	4.7659	ANP32A intronic transcript 1
C3orf62	0.00013581	1.88161e-06	4.76574	chromosome 3 open reading frame 62
PILRA	0.000141382	1.96672e-06	4.75681	paired immunoglobin like type 2 receptor alpha
ACTG1	0.000142453	1.98957e-06	4.75448	actin gamma 1
CDYL	0.000145915	2.05423e-06	-4.74802	chromodomain Y like
GPR27	0.000145915	2.05088e-06	4.74835	G protein-coupled receptor 27
DSTNP2	0.00015482	2.20553e-06	-4.73362	destrin, actin depolymerizing factor pseudogene 2
MYADM	0.00015482	2.20228e-06	4.73392	myeloid associated differentiation marker
TCTEX1D2	0.00015482	2.18833e-06	-4.73521	Tctex1 domain containing 2
NLRP6	0.000156355	2.23614e-06	4.73082	NLR family pyrin domain containing 6
CD2AP	0.000161084	2.31278e-06	-4.72398	CD2 associated protein
POLE2	0.000161116	2.32224e-06	-4.72315	DNA polymerase epsilon 2, accessory subunit
GAS7	0.000164666	2.3918e-06	4.71714	growth arrest specific 7
PSTPIP1	0.000164666	2.39103e-06	4.71721	proline-serine-threonine phosphatase interacting protein 1
RBM6	0.000164704	2.40154e-06	-4.71632	RNA binding motif protein 6
STEAP4	0.000173642	2.54158e-06	4.70477	STEAP4 metalloreductase
DNA2	0.000176923	2.59948e-06	-4.70017	DNA replication helicase/nuclease 2
SERPINB8	0.000183532	2.70684e-06	4.6919	serpin family B member 8
FAM114A2	0.000191728	2.83843e-06	-4.68218	family with sequence similarity 114 member A2
MLX	0.000191897	2.85166e-06	4.68122	MLX, MAX dimerization protein
AKR1C3	0.000198854	2.97983e-06	-4.6722	aldo-keto reductase family 1 member C3
C16orf70	0.000198854	2.9757e-06	4.67249	chromosome 16 open reading frame 70
NOVA2	0.000198854	2.98837e-06	4.67162	NOVA alternative splicing regulator 2
ST6GALNAC2	0.000200131	3.01873e-06	4.66954	ST6 N-acetylgalactosaminide alpha-2,6-sialyltransferase 2
PTAFR	0.000204906	3.10221e-06	4.66393	platelet activating factor receptor
FAM53C	0.00020701	3.15719e-06	4.66032	family with sequence similarity 53 member C
RPS3	0.00020701	3.14602e-06	-4.66105	ribosomal protein S3
DOCK10	0.0002106	3.22371e-06	-4.65603	dedicator of cytokinesis 10
MCM7	0.000212669	3.26726e-06	-4.65326	minichromosome maintenance complex component 7
SUZ12P1	0.00021476	3.31139e-06	-4.6505	SUZ12 polycomb repressive complex 2 subunit pseudogene 1
ADAM22	0.00021811	3.37523e-06	-4.64656	ADAM metallopeptidase domain 22
ORMDL3	0.000221938	3.44686e-06	-4.64222	ORMDL sphingolipid biosynthesis regulator 3
NOL7	0.000221948	3.45942e-06	-4.64147	nucleolar protein 7
PTTG1IP	0.000227539	3.5685e-06	4.63505	PTTG1 interacting protein
2023-09-11	0.000227539	3.59178e-06	-4.63371	septin 11
STARD9	0.000227539	3.57563e-06	-4.63464	StAR related lipid transfer domain containing 9
TMEM52	0.000227539	3.5974e-06	4.63338	transmembrane protein 52
COPG1	0.00023276	3.69296e-06	4.62795	coatomer protein complex subunit gamma 1
CBL	0.000241429	3.84398e-06	4.61964	Cbl proto-oncogene
DAZAP2	0.000248899	3.97683e-06	4.61259	DAZ associated protein 2
MTMR14	0.000258647	4.14702e-06	4.60387	myotubularin related protein 14
PPP1R3D	0.000267698	4.3071e-06	4.59599	protein phosphatase 1 regulatory subunit 3D
C12orf45	0.000269392	4.34939e-06	-4.59395	chromosome 12 open reading frame 45
CHMP1A	0.000270437	4.38138e-06	4.59242	charged multivesicular body protein 1A
PCGF6	0.000271109	4.40742e-06	-4.59118	polycomb group ring finger 6
HSPA6	0.000283363	4.62246e-06	4.58123	heat shock protein family A (Hsp70) member 6
NAP1L2	0.000288668	4.72512e-06	-4.57664	nucleosome assembly protein 1 like 2
TRIB1	0.000291819	4.793e-06	4.57365	tribbles pseudokinase 1
CLTCL1	0.000294724	4.86537e-06	4.57051	clathrin heavy chain like 1
PREX1	0.000294724	4.87364e-06	4.57015	phosphatidylinositol-3,4,5-trisphosphate dependent Rac exchange factor 1
PRKCD	0.000301461	5.0019e-06	4.56471	protein kinase C delta
LRSAM1	0.000301934	5.02661e-06	4.56367	leucine rich repeat and sterile alpha motif containing 1
FLI1	0.000305299	5.11674e-06	4.55994	Fli-1 proto-oncogene, ETS transcription factor
LYAR	0.000305299	5.09973e-06	-4.56064	Ly1 antibody reactive
2023-03-01	0.000305316	5.13408e-06	4.55923	mitochondrial amidoxime reducing component 1
SLC9A8	0.000306185	5.16581e-06	4.55794	solute carrier family 9 member A8
RGL1	0.000308528	5.23981e-06	4.55495	ral guanine nucleotide dissociation stimulator like 1
SNX25	0.000308528	5.22668e-06	-4.55548	sorting nexin 25
SLC2A9	0.000313648	5.34428e-06	4.5508	solute carrier family 2 member 9
TBC1D30	0.000317096	5.43847e-06	4.54712	TBC1 domain family member 30
VASP	0.000317096	5.42252e-06	4.54774	vasodilator stimulated phosphoprotein
TMEM38A	0.000330437	5.68574e-06	4.53775	transmembrane protein 38A
MSH2	0.000334445	5.77338e-06	-4.53452	mutS homolog 2
TCN2	0.000335632	5.81261e-06	4.53309	transcobalamin 2
FPR1	0.000341616	5.93533e-06	4.52868	formyl peptide receptor 1
PCBP2	0.000346981	6.04794e-06	-4.52471	poly(rC) binding protein 2
ATP1B1	0.000350714	6.1326e-06	-4.52177	ATPase Na+/K+ transporting subunit beta 1
PPM1H	0.000353122	6.21416e-06	4.51897	protein phosphatase, Mg2+/Mn2+ dependent 1H
STAT3	0.000353122	6.2046e-06	4.51929	signal transducer and activator of transcription 3
JARID2	0.000362254	6.39511e-06	4.51289	jumonji and AT-rich interaction domain containing 2
LRRCC1	0.000365094	6.48603e-06	-4.50989	leucine rich repeat and coiled-coil centrosomal protein 1
RPS11	0.000365094	6.47812e-06	-4.51015	ribosomal protein S11
AHSA1	0.00037827	6.74123e-06	-4.5017	activator of HSP90 ATPase activity 1
MRPL9	0.00038422	6.88683e-06	-4.49716	mitochondrial ribosomal protein L9
RAB36	0.00038422	6.8902e-06	4.49705	RAB36, member RAS oncogene family
IFITM10	0.00038944	7.00557e-06	4.49352	interferon induced transmembrane protein 10
BBS9	0.00038953	7.02894e-06	-4.49281	Bardet-Biedl syndrome 9
GPR25	0.000391286	7.08249e-06	4.49119	G protein-coupled receptor 25
ARHGEF40	0.000392129	7.13859e-06	4.48951	Rho guanine nucleotide exchange factor 40
TYROBP	0.000392129	7.14156e-06	4.48943	TYRO protein tyrosine kinase binding protein
LARP1B	0.000392892	7.19936e-06	-4.48771	La ribonucleoprotein domain family member 1B
RBM28	0.000392892	7.1892e-06	-4.48801	RNA binding motif protein 28
MGAT1	0.000404128	7.42783e-06	4.48105	mannosyl (alpha-1,3-)-glycoprotein beta-1,2-N-acetylglucosaminyltransferase
NAA60	0.000410179	7.56196e-06	4.47722	N(alpha)-acetyltransferase 60, NatF catalytic subunit
KCNJ15	0.000413531	7.64686e-06	4.47484	potassium voltage-gated channel subfamily J member 15
CCNJL	0.000416771	7.75334e-06	4.47188	cyclin J like
PWP2	0.000416771	7.74305e-06	-4.47217	PWP2, small subunit processome component
FAM122B	0.000417059	7.78199e-06	-4.4711	family with sequence similarity 122B
MAFG	0.000419601	7.85287e-06	4.46916	MAF bZIP transcription factor G
FRAT1	0.000429572	8.06348e-06	4.46349	FRAT1, WNT signaling pathway regulator
EIF2B5	0.000433262	8.15694e-06	-4.46102	eukaryotic translation initiation factor 2B subunit epsilon
COQ6	0.000449895	8.49522e-06	-4.45231	coenzyme Q6, monooxygenase
HAL	0.000457836	8.67075e-06	4.44792	histidine ammonia-lyase
CENPJ	0.000461758	8.77082e-06	-4.44545	centromere protein J
NPL	0.000465851	8.87459e-06	4.44292	N-acetylneuraminate pyruvate lyase
CTDSP1	0.000473398	9.07126e-06	4.4382	CTD small phosphatase 1
KARS	0.000473398	9.05466e-06	-4.4386	lysyl-tRNA synthetase
C5orf42	0.000474397	9.11691e-06	-4.43712	NA
SLC15A3	0.000476911	9.19187e-06	4.43536	solute carrier family 15 member 3
WDR19	0.00048217	9.32016e-06	-4.43237	WD repeat domain 19
ATP6V0B	0.000483781	9.37832e-06	4.43103	ATPase H+ transporting V0 subunit b
LIN7A	0.000484038	9.41035e-06	4.4303	lin-7 homolog A, crumbs cell polarity complex component
P2RX1	0.000506249	9.87045e-06	4.41999	purinergic receptor P2X 1
RCL1	0.000514027	1.00508e-05	-4.41608	RNA terminal phosphate cyclase like 1
OSGEP	0.000514571	1.00902e-05	-4.41523	O-sialoglycoprotein endopeptidase
GNAL	0.000520714	1.02397e-05	-4.41205	G protein subunit alpha L
IFNG	0.000522324	1.03006e-05	-4.41077	interferon gamma
FN3KRP	0.000525782	1.03982e-05	-4.40872	fructosamine 3 kinase related protein
SSRP1	0.000528642	1.04842e-05	-4.40694	structure specific recognition protein 1
SNX1	0.000533009	1.06006e-05	4.40454	sorting nexin 1
RIC8B	0.00053324	1.0635e-05	-4.40384	RIC8 guanine nucleotide exchange factor B
METTL8	0.000557085	1.11417e-05	-4.39374	methyltransferase like 8
RPL23AP64	0.000559429	1.12198e-05	-4.39222	ribosomal protein L23a pseudogene 64
GADD45B	0.000580126	1.16701e-05	4.38366	growth arrest and DNA damage inducible beta
GMPR2	0.000580126	1.16997e-05	4.38311	guanosine monophosphate reductase 2
PHKA2	0.000587666	1.18846e-05	4.37969	phosphorylase kinase regulatory subunit alpha 2
S100A9	0.000587941	1.1923e-05	4.37899	S100 calcium binding protein A9
DNAL1	0.000596586	1.21336e-05	-4.37517	dynein axonemal light chain 1
VPS18	0.000596586	1.2165e-05	4.37461	VPS18, CORVET/HOPS core subunit
CDK5RAP2	0.000599047	1.22487e-05	-4.37311	CDK5 regulatory subunit associated protein 2
TBL1X	0.000599085	1.22829e-05	4.3725	transducin beta like 1 X-linked
FAM151B	0.00059964	1.23437e-05	4.37143	family with sequence similarity 151 member B
LIMK2	0.00059964	1.23948e-05	4.37053	LIM domain kinase 2
RORA	0.00059964	1.23766e-05	-4.37085	RAR related orphan receptor A
TMEM184B	0.000607557	1.25924e-05	4.36707	transmembrane protein 184B
LAMP1	0.000608634	1.26827e-05	4.36551	lysosomal associated membrane protein 1
MAPKAPK3	0.000608634	1.26806e-05	4.36555	mitogen-activated protein kinase-activated protein kinase 3
CTSA	0.00061433	1.28878e-05	4.362	cathepsin A
FPR2	0.00061433	1.28567e-05	4.36253	formyl peptide receptor 2
SLC19A1	0.00061433	1.29044e-05	4.36172	solute carrier family 19 member 1
CABLES2	0.000627319	1.32123e-05	4.35656	Cdk5 and Abl enzyme substrate 2
SPRY3	0.000628633	1.3275e-05	4.35552	sprouty RTK signaling antagonist 3
BBS2	0.000634247	1.34645e-05	-4.35242	Bardet-Biedl syndrome 2
METTL2B	0.000634247	1.34602e-05	-4.35249	methyltransferase like 2B
DBF4	0.000645372	1.37367e-05	-4.34803	DBF4 zinc finger
CUL1	0.000655091	1.39802e-05	-4.34417	cullin 1
SELL	0.000655783	1.40316e-05	4.34337	selectin L
CHSY1	0.000669369	1.43597e-05	4.33829	chondroitin sulfate synthase 1
GNAQ	0.000671952	1.44526e-05	4.33687	G protein subunit alpha q
ADAM8	0.000674502	1.45451e-05	4.33547	ADAM metallopeptidase domain 8
MEAF6	0.000676918	1.4635e-05	-4.33411	MYST/Esa1 associated factor 6
CSRNP1	0.000685454	1.48579e-05	4.33078	cysteine and serine rich nuclear protein 1
DNAJB4	0.000686726	1.49238e-05	-4.32981	DnaJ heat shock protein family (Hsp40) member B4
PDCD2L	0.000686858	1.49651e-05	-4.3292	programmed cell death 2 like
TNRC6A	0.000695838	1.51996e-05	-4.32578	trinucleotide repeat containing 6A
IKBKG	0.000696353	1.52497e-05	4.32505	inhibitor of nuclear factor kappa B kinase subunit gamma
ECI2	0.000698774	1.53418e-05	-4.32372	enoyl-CoA delta isomerase 2
SYT3	0.000713873	1.57132e-05	4.31845	synaptotagmin 3
ARAP1	0.000778312	1.721e-05	4.29832	ArfGAP with RhoGAP domain, ankyrin repeat and PH domain 1
HP	0.000778312	1.72185e-05	4.29821	haptoglobin
RPS15A	0.000788678	1.74919e-05	-4.29471	ribosomal protein S15a
KLF12	0.00079483	1.76727e-05	-4.29243	Kruppel like factor 12
LILRA1	0.000805282	1.80086e-05	4.28825	leukocyte immunoglobulin like receptor A1
TDP1	0.000805282	1.80401e-05	-4.28786	tyrosyl-DNA phosphodiesterase 1
TMEM67	0.000805282	1.80102e-05	-4.28823	transmembrane protein 67
NACA	0.000807247	1.81292e-05	-4.28677	nascent polypeptide-associated complex alpha subunit
CSAD	0.00081393	1.83248e-05	4.28438	cysteine sulfinic acid decarboxylase
STX10	0.000830451	1.87431e-05	4.27936	syntaxin 10
FAM168A	0.000835862	1.8912e-05	4.27736	family with sequence similarity 168 member A
DONSON	0.000841127	1.90781e-05	-4.27542	downstream neighbor of SON
ABI2	0.000854769	1.94353e-05	-4.27128	abl interactor 2
BIN3	0.00086251	1.96595e-05	4.26872	bridging integrator 3
VSIG4	0.000871919	1.99226e-05	4.26576	V-set and immunoglobulin domain containing 4
FIGNL1	0.000875959	2.00639e-05	-4.26418	fidgetin like 1
BEX4	0.000891848	2.04776e-05	-4.25962	brain expressed X-linked 4
APP	0.000897602	2.06599e-05	4.25764	amyloid beta precursor protein
CYSTM1	0.000906532	2.09161e-05	4.25488	cysteine rich transmembrane module containing 1
WDR61	0.000922233	2.13299e-05	-4.2505	WD repeat domain 61
ATF6	0.000924554	2.14868e-05	4.24885	activating transcription factor 6
FCGRT	0.000924554	2.14508e-05	4.24923	Fc fragment of IgG receptor and transporter
MRPS16	0.000935781	2.18e-05	-4.24561	mitochondrial ribosomal protein S16
GSDMB	0.000936907	2.18786e-05	-4.2448	gasdermin B
BRIX1	0.000956169	2.23818e-05	-4.2397	BRX1, biogenesis of ribosomes
TLN1	0.000975449	2.28876e-05	4.23468	talin 1
MAN2A2	0.0009966	2.34396e-05	4.22932	mannosidase alpha class 2A member 2
MEX3C	0.00101025	2.38172e-05	-4.22573	mex-3 RNA binding family member C
CEP128	0.00101152	2.39601e-05	-4.22438	centrosomal protein 128
GMEB2	0.00101152	2.392e-05	4.22476	glucocorticoid modulatory element binding protein 2
TAS2R3	0.00102115	2.42451e-05	-4.22171	taste 2 receptor member 3
GDPD1	0.00105257	2.505e-05	-4.21435	glycerophosphodiester phosphodiesterase domain containing 1
MIR21	0.00108291	2.58325e-05	4.2074	microRNA 21
ATP6V0A2	0.00110483	2.64789e-05	-4.20181	ATPase H+ transporting V0 subunit a2
SOCS1	0.00110483	2.64524e-05	4.20204	suppressor of cytokine signaling 1
BEST1	0.00110739	2.6664e-05	4.20023	bestrophin 1
HSPA2	0.00110739	2.66634e-05	4.20024	heat shock protein family A (Hsp70) member 2
CSF2RB	0.00112422	2.7132e-05	4.19629	colony stimulating factor 2 receptor beta common subunit
HERC2	0.00113809	2.75303e-05	-4.19299	HECT and RLD domain containing E3 ubiquitin protein ligase 2
ZNF32	0.00114374	2.77308e-05	-4.19134	zinc finger protein 32
SCOC	0.00114611	2.78525e-05	-4.19035	short coiled-coil protein
ASPRV1	0.00115134	2.80439e-05	4.1888	aspartic peptidase retroviral like 1
DROSHA	0.00115274	2.82611e-05	-4.18704	drosha ribonuclease III
GCFC2	0.00115274	2.8326e-05	-4.18652	GC-rich sequence DNA-binding factor 2
TDRKH	0.00115274	2.83962e-05	-4.18596	tudor and KH domain containing
TRAF5	0.00115274	2.81991e-05	-4.18754	TNF receptor associated factor 5
UPF3A	0.00115274	2.83998e-05	-4.18593	UPF3A, regulator of nonsense mediated mRNA decay
AGAP1	0.00115293	2.85269e-05	-4.18492	ArfGAP with GTPase domain, ankyrin repeat and PH domain 1
FNDC9	0.00115293	2.85333e-05	-4.18487	fibronectin type III domain containing 9
NAP1L5	0.00116392	2.88704e-05	-4.1822	nucleosome assembly protein 1 like 5
CAMKK2	0.00117615	2.92395e-05	4.17931	calcium/calmodulin dependent protein kinase kinase 2
ELOVL6	0.00118862	2.96159e-05	-4.1764	ELOVL fatty acid elongase 6
PGRMC2	0.00118904	2.96927e-05	-4.17581	progesterone receptor membrane component 2
STMN1	0.00118969	2.97756e-05	-4.17518	stathmin 1
DNASE1L1	0.00119375	2.99439e-05	4.17389	deoxyribonuclease 1 like 1
DNAJC2	0.00120938	3.04033e-05	-4.17042	DnaJ heat shock protein family (Hsp40) member C2
ARHGAP26	0.00121496	3.06116e-05	4.16887	Rho GTPase activating protein 26
NOP14	0.00121505	3.06818e-05	-4.16835	NOP14 nucleolar protein
PLEKHA5	0.00122333	3.09591e-05	-4.16629	pleckstrin homology domain containing A5
ELMO1	0.00123357	3.12873e-05	4.16389	engulfment and cell motility 1
RNU4-1	0.00124985	3.17698e-05	-4.16039	RNA, U4 small nuclear 1
TLR3	0.00125574	3.20724e-05	-4.15823	toll like receptor 3
TMEM11	0.00125574	3.20235e-05	4.15858	transmembrane protein 11
USP40	0.00125574	3.21301e-05	-4.15782	ubiquitin specific peptidase 40
ABHD16A	0.00125622	3.23531e-05	4.15624	abhydrolase domain containing 16A
ARHGAP10	0.00125622	3.23509e-05	-4.15625	Rho GTPase activating protein 10
WHSC1	0.00125622	3.22806e-05	-4.15675	NA
IFT46	0.00126243	3.2654e-05	-4.15412	intraflagellar transport 46
IL6R	0.00126243	3.25973e-05	4.15452	interleukin 6 receptor
S100A12	0.0012883	3.3395e-05	4.14899	S100 calcium binding protein A12
ITM2A	0.00128854	3.34733e-05	-4.14845	integral membrane protein 2A
PTCH1	0.00130634	3.40086e-05	-4.14482	patched 1
SNN	0.00131803	3.43866e-05	4.14228	stannin
NDFIP2	0.00133794	3.49808e-05	-4.13835	Nedd4 family interacting protein 2
RASGRP4	0.00136479	3.57591e-05	4.1333	RAS guanyl releasing protein 4
SORT1	0.00139062	3.65136e-05	4.1285	sortilin 1
CNPY2	0.00139882	3.68069e-05	-4.12666	canopy FGF signaling regulator 2
E2F5	0.00143404	3.78138e-05	-4.12045	E2F transcription factor 5
ANXA11	0.00145635	3.84836e-05	4.1164	annexin A11
FZD3	0.00145741	3.88144e-05	-4.11443	frizzled class receptor 3
GEMIN8	0.00145741	3.8837e-05	-4.11429	gem nuclear organelle associated protein 8
RCN1	0.00145741	3.87679e-05	-4.1147	reticulocalbin 1
SNORA27	0.00145741	3.86041e-05	-4.11568	small nucleolar RNA, H/ACA box 27
BASP1	0.00145855	3.8949e-05	4.11363	brain abundant membrane attached signal protein 1
PQLC1	0.00147907	3.95795e-05	4.10992	PQ loop repeat containing 1
ARF1	0.00148528	3.9859e-05	4.1083	ADP ribosylation factor 1
ZNF687	0.00148528	3.99117e-05	4.10799	zinc finger protein 687
FUT11	0.00150051	4.04049e-05	-4.10515	fucosyltransferase 11
TET1	0.00155869	4.20586e-05	-4.09587	tet methylcytosine dioxygenase 1
ABHD2	0.00157596	4.26125e-05	4.09284	abhydrolase domain containing 2
TLR9	0.00158477	4.29393e-05	4.09107	toll like receptor 9
COIL	0.0015903	4.3178e-05	-4.08978	coilin
LINC00299	0.00159328	4.33478e-05	-4.08887	long intergenic non-protein coding RNA 299
CLN6	0.00162988	4.45258e-05	4.08265	CLN6, transmembrane ER protein
SSB	0.00162988	4.44791e-05	-4.08289	Sjogren syndrome antigen B
IER3	0.00163401	4.47298e-05	4.08158	immediate early response 3
SUGT1	0.00163523	4.48547e-05	-4.08094	SGT1 homolog, MIS12 kinetochore complex assembly cochaperone
ADAM19	0.00164403	4.51878e-05	4.07922	ADAM metallopeptidase domain 19
N4BP2L1	0.00164841	4.54003e-05	-4.07813	NEDD4 binding protein 2 like 1
TNFSF13B	0.00165486	4.56705e-05	4.07675	TNF superfamily member 13b
PCID2	0.00166527	4.60507e-05	-4.07482	PCI domain containing 2
TP53I11	0.00167037	4.62852e-05	4.07363	tumor protein p53 inducible protein 11
MEF2A	0.00167808	4.66723e-05	4.07169	myocyte enhancer factor 2A
SBNO2	0.00167808	4.66864e-05	4.07162	strawberry notch homolog 2
TRIM21	0.00168551	4.69871e-05	4.07013	tripartite motif containing 21
SUN1	0.00168749	4.71367e-05	-4.06939	Sad1 and UNC84 domain containing 1
ANKRD36	0.00169313	4.74545e-05	-4.06782	ankyrin repeat domain 36
DOCK4	0.00169313	4.76684e-05	4.06677	dedicator of cytokinesis 4
HN1L	0.00169313	4.76329e-05	-4.06695	NA
PPP4C	0.00169313	4.76726e-05	4.06675	protein phosphatase 4 catalytic subunit
LYN	0.00172642	4.87063e-05	4.06175	LYN proto-oncogene, Src family tyrosine kinase
NECAB2	0.00172763	4.88369e-05	4.06112	N-terminal EF-hand calcium binding protein 2
TGFA	0.00173268	4.90764e-05	4.05998	transforming growth factor alpha
CAPG	0.00174351	4.94805e-05	4.05807	capping actin protein, gelsolin like
MITD1	0.00174777	4.96993e-05	-4.05704	microtubule interacting and trafficking domain containing 1
ALDH3B1	0.00175705	5.02924e-05	4.05426	aldehyde dehydrogenase 3 family member B1
CYP27A1	0.00175705	5.03557e-05	4.05397	cytochrome P450 family 27 subfamily A member 1
TMEM14A	0.00175705	5.02348e-05	-4.05453	transmembrane protein 14A
TOLLIP	0.00175705	5.02574e-05	4.05443	toll interacting protein
CDC16	0.00178378	5.12213e-05	-4.04998	cell division cycle 16
KLRC1	0.0018358	5.28178e-05	-4.04279	killer cell lectin like receptor C1
NVL	0.00184595	5.3213e-05	-4.04105	nuclear VCP-like
NDC1	0.00184915	5.34085e-05	-4.04019	NDC1 transmembrane nucleoporin
KIAA0226L	0.00185088	5.35619e-05	4.03951	NA
PPP3CC	0.00185318	5.37319e-05	-4.03877	protein phosphatase 3 catalytic subunit gamma
HMGN3	0.00186102	5.40632e-05	-4.03733	high mobility group nucleosomal binding domain 3
HCK	0.00187529	5.45824e-05	4.03509	HCK proto-oncogene, Src family tyrosine kinase
RNF8	0.00192123	5.6027e-05	-4.02895	ring finger protein 8
TMEM185B	0.00197124	5.75953e-05	4.02245	transmembrane protein 185B
DNAJB12	0.0019961	5.84334e-05	4.01905	DnaJ heat shock protein family (Hsp40) member B12
BCKDHA	0.00204721	6.00439e-05	4.01264	branched chain keto acid dehydrogenase E1, alpha polypeptide
ATP6V0A1	0.00204748	6.02529e-05	4.01182	ATPase H+ transporting V0 subunit a1
RPL39L	0.00204748	6.02804e-05	-4.01171	ribosomal protein L39 like
S100A11	0.0020599	6.07613e-05	4.00983	S100 calcium binding protein A11
TATDN1	0.00206625	6.10641e-05	-4.00866	TatD DNase domain containing 1
DOK1	0.00207895	6.18187e-05	4.00576	docking protein 1
MGAM	0.00207895	6.17876e-05	4.00588	maltase-glucoamylase
PCNT	0.00207895	6.19185e-05	-4.00538	pericentrin
SPRYD7	0.00207895	6.19926e-05	-4.00509	SPRY domain containing 7
ZNF248	0.00207895	6.202e-05	-4.00499	zinc finger protein 248
EMILIN2	0.00208729	6.23855e-05	4.0036	elastin microfibril interfacer 2
RNF111	0.00210296	6.29713e-05	4.00139	ring finger protein 111
CMSS1	0.00211753	6.36441e-05	-3.99888	cms1 ribosomal small subunit homolog (yeast)
MRPS31P5	0.00211753	6.36005e-05	-3.99904	mitochondrial ribosomal protein S31 pseudogene 5
SLC39A1	0.00212022	6.38435e-05	3.99814	solute carrier family 39 member 1
DDX31	0.00216666	6.53629e-05	-3.99256	DEAD-box helicase 31
CD82	0.00218213	6.59516e-05	3.99044	CD82 molecule
ZSCAN12	0.00218504	6.61617e-05	-3.98968	zinc finger and SCAN domain containing 12
BORA	0.00220862	6.71609e-05	-3.98613	bora, aurora kinase A activator
GRB10	0.00220862	6.71136e-05	3.98629	growth factor receptor bound protein 10
PRKRA	0.00220862	6.72458e-05	-3.98583	protein activator of interferon induced protein kinase EIF2AK2
ZNF568	0.00223238	6.80938e-05	-3.98285	zinc finger protein 568
NSMCE4A	0.00225251	6.88335e-05	-3.98028	NSE4 homolog A, SMC5-SMC6 complex component
TARDBP	0.00225956	6.91753e-05	-3.9791	TAR DNA binding protein
PTPN13	0.00226007	6.93174e-05	-3.97862	protein tyrosine phosphatase, non-receptor type 13
C11orf80	0.00226665	6.96457e-05	-3.97749	chromosome 11 open reading frame 80
CUEDC1	0.00228197	7.04072e-05	3.97491	CUE domain containing 1
EBAG9	0.00228197	7.0499e-05	-3.9746	estrogen receptor binding site associated, antigen, 9
GPR84	0.00228197	7.03408e-05	3.97513	G protein-coupled receptor 84
PAIP1	0.00228502	7.07207e-05	-3.97385	poly(A) binding protein interacting protein 1
TTC39C	0.00230009	7.13155e-05	-3.97185	tetratricopeptide repeat domain 39C
ABCB1	0.00231987	7.23135e-05	-3.96854	ATP binding cassette subfamily B member 1
OCIAD2	0.00231987	7.21332e-05	-3.96914	OCIA domain containing 2
SNORD115-28	0.00231987	7.23176e-05	-3.96853	small nucleolar RNA, C/D box 115-28
FAM213A	0.00232479	7.26011e-05	-3.9676	family with sequence similarity 213 member A
LRRC1	0.00232637	7.29074e-05	-3.96659	leucine rich repeat containing 1
TRMT2B	0.00232637	7.29102e-05	-3.96658	tRNA methyltransferase 2 homolog B
C5AR1	0.00233449	7.32951e-05	3.96533	complement C5a receptor 1
PPIL1	0.00233862	7.35555e-05	-3.96448	peptidylprolyl isomerase like 1
SIPA1L2	0.00240462	7.57656e-05	3.95741	signal induced proliferation associated 1 like 2
SH3YL1	0.00240706	7.59772e-05	-3.95675	SH3 and SYLF domain containing 1
PHC3	0.002429	7.6941e-05	-3.95373	polyhomeotic homolog 3
SH3BP5L	0.002429	7.68143e-05	3.95413	SH3 binding domain protein 5 like
CCT2	0.00244723	7.76552e-05	-3.95152	chaperonin containing TCP1 subunit 2
FRMPD3	0.0024591	7.81692e-05	-3.94995	FERM and PDZ domain containing 3
CAP1	0.00249527	7.95734e-05	3.94568	cyclase associated actin cytoskeleton regulatory protein 1
TASP1	0.00249527	7.95976e-05	-3.94561	taspase 1
WWC3	0.00250279	7.99774e-05	3.94447	WWC family member 3
ZNF345	0.00257431	8.24067e-05	-3.93729	zinc finger protein 345
BCAP29	0.00259047	8.30686e-05	-3.93537	B cell receptor associated protein 29
ODC1	0.00260022	8.35267e-05	-3.93405	ornithine decarboxylase 1
DACH1	0.00264579	8.51384e-05	3.92946	dachshund family transcription factor 1
DUSP18	0.00265056	8.54399e-05	3.92861	dual specificity phosphatase 18
CBY1	0.00268083	8.65654e-05	-3.92546	chibby family member 1, beta catenin antagonist
CLCC1	0.00268094	8.68684e-05	-3.92462	chloride channel CLIC like 1
RAB20	0.00268094	8.68249e-05	3.92474	RAB20, member RAS oncogene family
CNPY3	0.00270456	8.7785e-05	3.92209	canopy FGF signaling regulator 3
SNORD14E	0.00271748	8.8356e-05	-3.92053	small nucleolar RNA, C/D box 14E
HSP90AB1	0.00273184	8.89756e-05	-3.91884	heat shock protein 90 alpha family class B member 1
ALOX5	0.00273367	8.95747e-05	3.91722	arachidonate 5-lipoxygenase
APOPT1	0.00273367	8.94094e-05	-3.91767	apoptogenic 1, mitochondrial
AURKA	0.00273367	8.9646e-05	-3.91703	aurora kinase A
DDX55	0.00273367	8.94551e-05	-3.91755	DEAD-box helicase 55
ANP32E	0.00274642	9.02176e-05	-3.9155	acidic nuclear phosphoprotein 32 family member E
PER3	0.00278198	9.1541e-05	-3.91198	period circadian regulator 3
ZCCHC11	0.00279299	9.20595e-05	-3.91062	zinc finger CCHC-type containing 11
DNTTIP1	0.00280124	9.26443e-05	3.90909	deoxynucleotidyltransferase terminal interacting protein 1
FAM3C	0.00280124	9.25589e-05	-3.90931	family with sequence similarity 3 member C
ANAPC10	0.00280864	9.34239e-05	-3.90707	anaphase promoting complex subunit 10
CAPRIN2	0.00280864	9.33123e-05	-3.90735	caprin family member 2
CSNK2A2	0.00280864	9.36244e-05	-3.90655	casein kinase 2 alpha 2
ENTPD5	0.00280864	9.36737e-05	-3.90642	ectonucleoside triphosphate diphosphohydrolase 5
PYGL	0.00280864	9.35848e-05	3.90665	glycogen phosphorylase L
FASTKD2	0.00283437	9.469e-05	-3.90381	FAST kinase domains 2
ALMS1	0.00284864	9.5326e-05	-3.90219	ALMS1, centrosome and basal body associated protein
ANKRD20A5P	0.00285669	9.59005e-05	-3.90074	ankyrin repeat domain 20 family member A5, pseudogene
TMEM223	0.00285669	9.59145e-05	-3.9007	transmembrane protein 223
ALG13	0.00290213	9.76157e-05	-3.89644	ALG13, UDP-N-acetylglucosaminyltransferase subunit
STRBP	0.00290213	9.77646e-05	-3.89607	spermatid perinuclear RNA binding protein
CTSZ	0.00293488	9.90372e-05	3.89294	cathepsin Z
G0S2	0.00293488	9.91956e-05	3.89255	G0/G1 switch 2
DNAJC24	0.00294218	9.96068e-05	-3.89155	DnaJ heat shock protein family (Hsp40) member C24
SNRPA1	0.00295611	0.000100244	-3.89	small nuclear ribonucleoprotein polypeptide A'
RRP12	0.00296106	0.000100577	3.8892	ribosomal RNA processing 12 homolog
GMNN	0.00297836	0.000101331	-3.88738	geminin, DNA replication inhibitor
EBP	0.00300754	0.000102492	-3.88462	emopamil binding protein (sterol isomerase)
CMIP	0.00303261	0.000103854	3.88141	c-Maf inducing protein
MAP2K5	0.00303261	0.000103755	-3.88164	mitogen-activated protein kinase kinase 5
SIGLEC9	0.00303261	0.000103741	3.88167	sialic acid binding Ig like lectin 9
LEAP2	0.00303465	0.000104094	-3.88085	liver enriched antimicrobial peptide 2
GNA15	0.00303899	0.000104518	3.87986	G protein subunit alpha 15
KRTAP9-1	0.00303899	0.000104582	3.87971	keratin associated protein 9-1
TIAL1	0.00304537	0.000104972	-3.8788	TIA1 cytotoxic granule associated RNA binding protein like 1
C17orf82	0.00308146	0.00010656	3.87515	chromosome 17 open reading frame 82
RGS10	0.00308146	0.000106491	-3.87531	regulator of G protein signaling 10
GLMN	0.00312783	0.000108338	-3.87112	glomulin, FKBP associated protein
TMEM120B	0.0031296	0.000108575	-3.87058	transmembrane protein 120B
STIM1	0.00318285	0.0001106	3.86608	stromal interaction molecule 1
GAPDH	0.00321561	0.000111918	3.86319	glyceraldehyde-3-phosphate dehydrogenase
UBE2Q2P1	0.00328193	0.000114409	-3.85781	ubiquitin conjugating enzyme E2 Q2 pseudogene 1
TLR1	0.00328274	0.000114621	3.85735	toll like receptor 1
TNFAIP6	0.0033054	0.000115597	3.85528	TNF alpha induced protein 6
DPY19L2P2	0.00330738	0.000115851	-3.85474	DPY19L2 pseudogene 2
CACYBP	0.00332469	0.00011671	-3.85294	calcyclin binding protein
VPS9D1	0.00332469	0.000116829	3.85269	VPS9 domain containing 1
NEO1	0.00341078	0.0001202	-3.84572	neogenin 1
SERGEF	0.00341078	0.000120235	-3.84565	secretion regulating guanine nucleotide exchange factor
ST20	0.00349927	0.00012355	3.83897	suppressor of tumorigenicity 20
BTG2	0.0035042	0.00012392	3.83824	BTG anti-proliferation factor 2
SMYD2	0.00352231	0.000124757	-3.83659	SET and MYND domain containing 2
FAN1	0.00353505	0.000125405	-3.83531	FANCD2 and FANCI associated nuclease 1
PLOD1	0.00354611	0.000125996	3.83416	procollagen-lysine,2-oxoglutarate 5-dioxygenase 1
DCTD	0.00364515	0.000129719	-3.82699	dCMP deaminase
SPDL1	0.00365888	0.000130411	-3.82568	spindle apparatus coiled-coil protein 1
EML5	0.00367008	0.000131016	-3.82454	echinoderm microtubule associated protein like 5
ZNF319	0.00367033	0.00013123	3.82414	zinc finger protein 319
RHOBTB3	0.00369732	0.000132401	-3.82195	Rho related BTB domain containing 3
LRFN1	0.00370348	0.000132829	3.82115	leucine rich repeat and fibronectin type III domain containing 1
CENPL	0.00374025	0.000134565	-3.81795	centromere protein L
LY96	0.00374025	0.000134391	3.81827	lymphocyte antigen 96
FNBP4	0.00374085	0.000134796	-3.81753	formin binding protein 4
CD300LF	0.00382538	0.000138056	3.81163	CD300 molecule like family member f
COLGALT1	0.00383218	0.000138515	3.8108	collagen beta(1-O)galactosyltransferase 1
PARP2	0.00385307	0.000139486	-3.80908	poly(ADP-ribose) polymerase 2
LMCD1	0.00386051	0.000140077	3.80803	LIM and cysteine rich domains 1
TTN	0.00386051	0.000140186	-3.80784	titin
GTF3C6	0.00390326	0.000141957	-3.80473	general transcription factor IIIC subunit 6
CD244	0.00391215	0.00014269	-3.80346	CD244 molecule
PSMC5	0.00391215	0.000142717	-3.80341	proteasome 26S subunit, ATPase 5
UTP18	0.00394487	0.000144131	-3.80097	UTP18, small subunit processome component
GSAP	0.00395607	0.000144761	-3.79989	gamma-secretase activating protein
TUBA1A	0.00397592	0.000145754	3.79819	tubulin alpha 1a
UBE2G2	0.00397592	0.000145932	-3.79789	ubiquitin conjugating enzyme E2 G2
HSPH1	0.00401508	0.000147593	-3.79508	heat shock protein family H (Hsp110) member 1
C11orf1	0.00402412	0.000148151	-3.79415	chromosome 11 open reading frame 1
ACTC1	0.00402917	0.000148562	3.79346	actin, alpha, cardiac muscle 1
ACTA1	0.00408063	0.000150687	3.78993	actin, alpha 1, skeletal muscle
TNIK	0.00408188	0.000150961	-3.78948	TRAF2 and NCK interacting kinase
LYRM7	0.00416638	0.000154552	-3.78364	LYR motif containing 7
PAXIP1	0.00416638	0.000154387	-3.7839	PAX interacting protein 1
SMYD3	0.0042028	0.000156137	-3.7811	SET and MYND domain containing 3
MAU2	0.00429912	0.000160077	3.77489	MAU2 sister chromatid cohesion factor
SCAP	0.00429912	0.000160196	3.77471	SREBF chaperone
APIP	0.00441399	0.000164723	-3.76775	APAF1 interacting protein
EIF3H	0.00445249	0.00016658	-3.76495	eukaryotic translation initiation factor 3 subunit H
GAR1	0.00445249	0.000166906	-3.76446	GAR1 ribonucleoprotein
TIMM8A	0.00445249	0.000166675	-3.76481	translocase of inner mitochondrial membrane 8A
KLKB1	0.00446343	0.000167566	-3.76348	kallikrein B1
FOXO3	0.00448445	0.000169106	3.76119	forkhead box O3
TLR5	0.00448445	0.000169025	3.76131	toll like receptor 5
ZFP1	0.00448445	0.000169086	-3.76122	ZFP1 zinc finger protein
MIR186	0.00451338	0.000170449	-3.75921	microRNA 186
GALNT12	0.0045363	0.000171568	-3.75757	polypeptide N-acetylgalactosaminyltransferase 12
CCDC88C	0.00455347	0.000172472	-3.75626	coiled-coil domain containing 88C
ZNF461	0.00456867	0.000173303	-3.75506	zinc finger protein 461
NLGN3	0.00458302	0.000174104	3.7539	neuroligin 3
RGCC	0.00463642	0.000176391	-3.75063	regulator of cell cycle
HYLS1	0.00463886	0.000176743	-3.75013	HYLS1, centriolar and ciliogenesis associated
ZNF510	0.00465056	0.000177449	-3.74913	zinc finger protein 510
FAM65B	0.0046525	0.000178043	3.74829	NA
IP6K2	0.0046525	0.000177807	-3.74862	inositol hexakisphosphate kinase 2
ACSM3	0.00466416	0.000178749	-3.7473	acyl-CoA synthetase medium chain family member 3
AGFG1	0.00467607	0.000179467	3.74629	ArfGAP with FG repeats 1
UPRT	0.00470694	0.000180915	-3.74428	uracil phosphoribosyltransferase homolog
CCL22	0.00471122	0.000181343	3.74368	C-C motif chemokine ligand 22
CROT	0.00471981	0.000181949	-3.74284	carnitine O-octanoyltransferase
NOTCH2	0.00471981	0.000182201	3.7425	notch 2
POLR1C	0.00473636	0.000183104	-3.74125	RNA polymerase I and III subunit C
PSMG2	0.00476239	0.000184376	-3.73951	proteasome assembly chaperone 2
CCDC15	0.00476583	0.000184776	-3.73897	coiled-coil domain containing 15
ACADM	0.00482131	0.000188273	-3.73425	acyl-CoA dehydrogenase medium chain
ANKRD34B	0.00482131	0.000188263	3.73427	ankyrin repeat domain 34B
PDIK1L	0.00482131	0.000188051	-3.73455	PDLIM1 interacting kinase 1 like
TRAF3IP1	0.00482131	0.000187282	-3.73558	TRAF3 interacting protein 1
ZNF302	0.00482131	0.000188177	-3.73438	zinc finger protein 302
CRY1	0.00487248	0.000190741	-3.73097	cryptochrome circadian regulator 1
LBH	0.00487248	0.000190816	-3.73087	limb bud and heart development
MSX1	0.0048996	0.000192152	3.72912	msh homeobox 1
ARSB	0.00495475	0.000194592	3.72594	arylsulfatase B
UST	0.00496993	0.000195465	-3.72481	uronyl 2-sulfotransferase
IMMP1L	0.00504319	0.000198628	-3.72075	inner mitochondrial membrane peptidase subunit 1
GALNT2	0.00507125	0.000200067	3.71893	polypeptide N-acetylgalactosaminyltransferase 2
METTL22	0.00507125	0.000200584	3.71828	methyltransferase like 22
PIM3	0.00507125	0.000200347	3.71858	Pim-3 proto-oncogene, serine/threonine kinase
RPS14	0.00513667	0.000203458	-3.71468	ribosomal protein S14
SNORA41	0.00518518	0.000205669	-3.71195	small nucleolar RNA, H/ACA box 41
DTX2	0.00518868	0.000206098	3.71142	deltex E3 ubiquitin ligase 2
SLAMF7	0.00520541	0.000207053	-3.71025	SLAM family member 7
COG2	0.00521788	0.000208132	-3.70894	component of oligomeric golgi complex 2
GMPS	0.00521788	0.000207901	-3.70922	guanine monophosphate synthase
HPS4	0.00522044	0.000208526	-3.70846	HPS4, biogenesis of lysosomal organelles complex 3 subunit 2
TMEM106C	0.00522247	0.000208899	-3.708	transmembrane protein 106C
RPSAP52	0.00524337	0.000210028	-3.70664	ribosomal protein SA pseudogene 52
DMTF1	0.00524588	0.000210598	-3.70595	cyclin D binding myb like transcription factor 1
TRPM2	0.00524588	0.000210714	3.70581	transient receptor potential cation channel subfamily M member 2
BAZ1B	0.00525956	0.000211558	-3.7048	bromodomain adjacent to zinc finger domain 1B
LIPT1	0.00525958	0.000211853	-3.70445	lipoyltransferase 1
ADAMTS6	0.00530079	0.000214105	-3.70177	ADAM metallopeptidase with thrombospondin type 1 motif 6
SLC32A1	0.00530079	0.000213838	3.70208	solute carrier family 32 member 1
CCDC91	0.00530894	0.000215027	-3.70068	coiled-coil domain containing 91
ZNF608	0.00530894	0.000215004	3.7007	zinc finger protein 608
MIR27A	0.00538855	0.000218552	3.69655	microRNA 27a
MDN1	0.00542613	0.00022038	-3.69443	midasin AAA ATPase 1
UNC119	0.00546806	0.000222388	3.69213	unc-119 lipid binding chaperone
ETV3L	0.00547607	0.00022302	3.6914	ETS variant 3 like
USP22	0.00552895	0.000225482	3.68861	ubiquitin specific peptidase 22
SNAI3-AS1	0.00554031	0.000226255	3.68774	SNAI3 antisense RNA 1
HBEGF	0.00554338	0.00022669	3.68725	heparin binding EGF like growth factor
BHLHA15	0.00554535	0.00022708	3.68681	basic helix-loop-helix family member a15
NCAPD3	0.00555086	0.000227616	-3.68621	non-SMC condensin II complex subunit D3
SLC22A18	0.00560781	0.000230265	3.68327	solute carrier family 22 member 18
DDHD1	0.00567811	0.000233786	-3.6794	DDHD domain containing 1
RAB10	0.00567811	0.000233529	3.67968	RAB10, member RAS oncogene family
GBP4	0.00570158	0.000235071	-3.678	guanylate binding protein 4
ALOX5AP	0.00574061	0.000237001	3.67591	arachidonate 5-lipoxygenase activating protein
C5orf24	0.00575093	0.00023795	-3.67489	chromosome 5 open reading frame 24
HDAC4	0.00575093	0.000238069	3.67476	histone deacetylase 4
GPR183	0.00577471	0.000239376	-3.67337	G protein-coupled receptor 183
ITGAX	0.00578928	0.000240304	3.67238	integrin subunit alpha X
MYADML	0.005877	0.000244273	3.66819	myeloid associated differentiation marker like (pseudogene)
IL7	0.00593075	0.000247135	-3.66521	interleukin 7
RNASEH2B	0.00593075	0.000247415	-3.66492	ribonuclease H2 subunit B
RPA1	0.00593075	0.000247833	-3.66449	replication protein A1
SRGAP2	0.00593075	0.000247665	3.66466	SLIT-ROBO Rho GTPase activating protein 2
LINC00174	0.00596457	0.000249579	3.66269	long intergenic non-protein coding RNA 174
ADAT2	0.00599462	0.000253109	-3.65909	adenosine deaminase, tRNA specific 2
B3GAT1	0.00599462	0.000253101	-3.6591	beta-1,3-glucuronyltransferase 1
CEBPA	0.00599462	0.000253157	3.65904	CCAAT enhancer binding protein alpha
NFX1	0.00599462	0.000253116	-3.65909	nuclear transcription factor, X-box binding 1
POP5	0.00599462	0.000253181	-3.65902	POP5 homolog, ribonuclease P/MRP subunit
SLC12A9	0.00599462	0.000251764	3.66046	solute carrier family 12 member 9
ZFP69	0.00599462	0.000253026	-3.65918	ZFP69 zinc finger protein
LATS2	0.00603701	0.000255308	3.65688	large tumor suppressor kinase 2
AP5B1	0.00604779	0.000256102	3.65608	adaptor related protein complex 5 beta 1 subunit
SDCCAG3	0.0060628	0.000257415	-3.65477	serologically defined colon cancer antigen 3
STAMBPL1	0.0060628	0.00025718	-3.655	STAM binding protein like 1
OSBPL3	0.00607052	0.000258232	-3.65395	oxysterol binding protein like 3
RXRA	0.00607052	0.000258421	3.65377	retinoid X receptor alpha
OPTN	0.00609297	0.000259717	-3.65248	optineurin
TRMT10B	0.00615408	0.000262666	-3.64958	tRNA methyltransferase 10B
PHF21A	0.00618367	0.000264274	3.64802	PHD finger protein 21A
C1orf109	0.00625029	0.000267471	-3.64492	chromosome 1 open reading frame 109
TADA2A	0.00625252	0.000267915	-3.6445	transcriptional adaptor 2A
BCKDK	0.00626764	0.000268913	3.64354	branched chain ketoacid dehydrogenase kinase
ABCA1	0.00629735	0.000271243	3.64132	ATP binding cassette subfamily A member 1
CTSD	0.00629735	0.000270794	3.64175	cathepsin D
ZNF343	0.00629735	0.000271226	-3.64134	zinc finger protein 343
CDKL1	0.00630609	0.000271972	-3.64063	cyclin dependent kinase like 1
C6orf203	0.00637399	0.000275257	-3.63754	chromosome 6 open reading frame 203
ZNF706	0.00639548	0.000276542	-3.63634	zinc finger protein 706
KNTC1	0.00642405	0.000278136	-3.63486	kinetochore associated 1
NMT2	0.00649804	0.000281703	-3.63157	N-myristoyltransferase 2
TRMU	0.00650485	0.000282361	-3.63097	tRNA 5-methylaminomethyl-2-thiouridylate methyltransferase
RBM17	0.00654147	0.000284437	-3.62908	RNA binding motif protein 17
ZNF592	0.00654147	0.000284682	3.62885	zinc finger protein 592
CEBPB	0.00656069	0.000285885	3.62777	CCAAT enhancer binding protein beta
MPZL1	0.00658791	0.000287439	3.62636	myelin protein zero like 1
FAM71F2	0.00665929	0.000290998	3.62318	family with sequence similarity 71 member F2
KIAA1328	0.00665929	0.000291297	-3.62292	KIAA1328
DENND5B	0.00666405	0.000292008	-3.62229	DENN domain containing 5B
IRS2	0.00666405	0.00029225	3.62207	insulin receptor substrate 2
ZNF787	0.00669074	0.000293795	3.62071	zinc finger protein 787
OVGP1	0.00680046	0.000299372	-3.61584	oviductal glycoprotein 1
RASGRP1	0.00680046	0.000299174	-3.61601	RAS guanyl releasing protein 1
USF1	0.00683129	0.000301111	3.61434	upstream transcription factor 1
RAB8A	0.00683369	0.000301599	3.61392	RAB8A, member RAS oncogene family
MINPP1	0.00687136	0.000303645	-3.61217	multiple inositol-polyphosphate phosphatase 1
FANCC	0.00688786	0.000304759	-3.61122	Fanconi anemia complementation group C
RASSF2	0.00690206	0.000305773	3.61036	Ras association domain family member 2
LIN7B	0.00694083	0.000308172	3.60833	lin-7 homolog B, crumbs cell polarity complex component
PRKCQ	0.00694083	0.000308266	-3.60825	protein kinase C theta
TMBIM1	0.00697832	0.000310321	3.60653	transmembrane BAX inhibitor motif containing 1
SULT1A1	0.00700407	0.000311977	3.60515	sulfotransferase family 1A member 1
TMEM127	0.00700407	0.000312269	3.6049	transmembrane protein 127
TRNAU1AP	0.00700407	0.00031264	-3.6046	tRNA selenocysteine 1 associated protein 1
PGK1	0.00706319	0.000316068	3.60176	phosphoglycerate kinase 1
PGLYRP1	0.00706319	0.000315786	3.60199	peptidoglycan recognition protein 1
ABCC6	0.00706598	0.000316588	3.60133	ATP binding cassette subfamily C member 6
BTF3	0.00712644	0.000319695	-3.5988	basic transcription factor 3
CEACAM3	0.00713061	0.000320347	3.59827	carcinoembryonic antigen related cell adhesion molecule 3
HERPUD1	0.00713061	0.000320678	3.598	homocysteine inducible ER protein with ubiquitin like domain 1
FLCN	0.00719686	0.00032406	3.59527	folliculin
ANKRD36BP1	0.00721281	0.000325181	-3.59437	ankyrin repeat domain 36B pseudogene 1
USP13	0.00727022	0.000328175	-3.59198	ubiquitin specific peptidase 13
PPP1R3B	0.00727713	0.000328894	3.59141	protein phosphatase 1 regulatory subunit 3B
MNDA	0.00730753	0.000330676	3.59	myeloid cell nuclear differentiation antigen
CATSPER1	0.00731465	0.000331407	3.58943	cation channel sperm associated 1
FAM212B	0.00733039	0.000333348	3.5879	family with sequence similarity 212 member B
PLBD1	0.00733039	0.000333142	3.58806	phospholipase B domain containing 1
UBAC2	0.00733039	0.000333007	-3.58817	UBA domain containing 2
EIF4EBP2	0.00734431	0.000334392	3.58709	eukaryotic translation initiation factor 4E binding protein 2
SAV1	0.0077179	0.000351833	-3.5738	salvador family WW domain containing protein 1
P2RY10	0.00780438	0.000356211	-3.57057	P2Y receptor family member 10
SLC25A17	0.00780584	0.000356714	-3.5702	solute carrier family 25 member 17
AKT3	0.00781713	0.000357666	-3.5695	AKT serine/threonine kinase 3
METTL5	0.00784855	0.000359542	-3.56813	methyltransferase like 5
SEL1L3	0.00789498	0.000362111	-3.56626	SEL1L family member 3
NARS2	0.00795613	0.00036536	-3.56392	asparaginyl-tRNA synthetase 2, mitochondrial
FRMD8	0.00801142	0.000368346	3.56178	FERM domain containing 8
SLC7A7	0.00806014	0.000371036	3.55987	solute carrier family 7 member 7
CMAHP	0.00808558	0.00037266	-3.55872	cytidine monophospho-N-acetylneuraminic acid hydroxylase, pseudogene
ALPL	0.00818312	0.000377612	3.55526	alkaline phosphatase, liver/bone/kidney
STK40	0.00819006	0.00037839	3.55471	serine/threonine kinase 40
THBD	0.00821249	0.000379885	3.55368	thrombomodulin
ALPK1	0.00829077	0.000385169	3.55004	alpha kinase 1
B3GNTL1	0.00829077	0.000385359	3.54991	UDP-GlcNAc:betaGal beta-1,3-N-acetylglucosaminyltransferase like 1
HOOK1	0.00829077	0.000384642	-3.5504	hook microtubule tethering protein 1
PRRG4	0.00829077	0.000384405	3.55057	proline rich and Gla domain 4
CDC7	0.00829749	0.000387871	-3.5482	cell division cycle 7
DPEP3	0.00829749	0.000387449	3.54849	dipeptidase 3
NUDCD2	0.00829749	0.000387686	-3.54833	NudC domain containing 2
NUSAP1	0.00829749	0.00038778	-3.54826	nucleolar and spindle associated protein 1
RPS6KA1	0.00829749	0.000387989	3.54812	ribosomal protein S6 kinase A1
SNORD4B	0.00830588	0.000388845	-3.54754	small nucleolar RNA, C/D box 4B
DOK3	0.00837062	0.000392343	3.54518	docking protein 3
F2RL1	0.00837537	0.000393273	3.54456	F2R like trypsin receptor 1
MCCC1	0.00837537	0.000393502	-3.5444	methylcrotonoyl-CoA carboxylase 1
REXO2	0.00850512	0.000400073	-3.54004	RNA exonuclease 2
MPP6	0.00853143	0.000401787	-3.53891	membrane palmitoylated protein 6
PLP2	0.00863304	0.000407537	3.53515	proteolipid protein 2
SNX18	0.00863304	0.000407292	3.53531	sorting nexin 18
TPCN2	0.00864434	0.000408554	3.5345	two pore segment channel 2
CREG1	0.00872159	0.000412692	3.53183	cellular repressor of E1A stimulated genes 1
LARP4	0.00875563	0.000414792	-3.53049	La ribonucleoprotein domain family member 4
ULK1	0.00885413	0.000420008	3.52718	unc-51 like autophagy activating kinase 1
USP54	0.00885413	0.000420447	-3.52691	ubiquitin specific peptidase 54
SLC25A44	0.00886339	0.000421383	3.52632	solute carrier family 25 member 44
METRN	0.00894411	0.00042572	3.5236	meteorin, glial cell differentiation regulator
SFMBT2	0.00899451	0.000429124	-3.52149	Scm like with four mbt domains 2
STAT5A	0.00899451	0.000429121	3.52149	signal transducer and activator of transcription 5A
ZNF181	0.00902813	0.000431232	-3.52019	zinc finger protein 181
OPRL1	0.00905005	0.000432785	3.51924	opioid related nociceptin receptor 1
DDX18	0.00906264	0.000434258	-3.51834	DEAD-box helicase 18
UBXN2A	0.00906264	0.000434399	-3.51825	UBX domain protein 2A
RPA3	0.00916336	0.000439739	-3.51501	replication protein A3
CLEC5A	0.0091735	0.00044125	3.5141	C-type lectin domain containing 5A
TTL	0.0091735	0.000441021	-3.51424	tubulin tyrosine ligase
MRPS18C	0.00932511	0.000449328	-3.50928	mitochondrial ribosomal protein S18C
SMIM3	0.00932511	0.000449585	3.50912	small integral membrane protein 3
IFNGR2	0.00935357	0.00045148	3.50801	interferon gamma receptor 2
DNAJB5	0.00939579	0.000454042	3.5065	DnaJ heat shock protein family (Hsp40) member B5
TRPC1	0.00941157	0.000455331	-3.50575	transient receptor potential cation channel subfamily C member 1
GSPT1	0.00941992	0.000456261	-3.5052	G1 to S phase transition 1
PRR5L	0.00945884	0.000459731	-3.50318	proline rich 5 like
RAB11FIP1	0.00945884	0.000459371	3.50339	RAB11 family interacting protein 1
SH3BP2	0.00945884	0.000459376	3.50339	SH3 domain binding protein 2
LINC00173	0.00949262	0.000461903	3.50193	long intergenic non-protein coding RNA 173
GSN	0.00952497	0.000464408	3.50049	gelsolin
TMEM91	0.00952497	0.000464542	3.50041	transmembrane protein 91
RNF130	0.00954383	0.000465995	3.49958	ring finger protein 130
MSANTD2	0.0095512	0.000466888	-3.49907	Myb/SANT DNA binding domain containing 2
FCRL6	0.00960073	0.000469846	-3.49738	Fc receptor like 6
PTGDR	0.00960976	0.000470824	-3.49683	prostaglandin D2 receptor
GNPNAT1	0.00961018	0.000471382	-3.49651	glucosamine-phosphate N-acetyltransferase 1
RPL35A	0.00962046	0.000472424	-3.49592	ribosomal protein L35a
NBAS	0.00973568	0.000478782	-3.49235	neuroblastoma amplified sequence
PRIM1	0.00973568	0.000479169	-3.49214	DNA primase subunit 1
TLR4	0.00981297	0.000483522	3.48972	toll like receptor 4
RNF19B	0.00985483	0.000486135	3.48828	ring finger protein 19B
AOC2	0.00987156	0.000487511	3.48753	amine oxidase, copper containing 2
WDPCP	0.00987255	0.000488112	-3.4872	WD repeat containing planar cell polarity effector
SIPA1L1	0.009914	0.000490715	3.48577	signal induced proliferation associated 1 like 1
CRHR1-IT1	0.00993225	0.000492173	-3.48498	NA
CD3D	0.00995238	0.000494283	-3.48384	CD3d molecule
PIGP	0.00995238	0.000494043	-3.48397	phosphatidylinositol glycan anchor biosynthesis class P
ENO2	0.0100398	0.000499745	-3.48089	enolase 2
GFOD2	0.0100398	0.000499511	3.48102	glucose-fructose oxidoreductase domain containing 2
FUBP1	0.0100836	0.000503121	-3.47909	far upstream element binding protein 1
MGC27345	0.0100836	0.000503141	-3.47908	uncharacterized protein MGC27345
PLCXD2	0.0100836	0.000503618	-3.47882	phosphatidylinositol specific phospholipase C X domain containing 2
ZNF365	0.0101629	0.000508146	-3.47643	zinc finger protein 365
SLC4A4	0.0101962	0.00051038	-3.47525	solute carrier family 4 member 4
APOO	0.0102576	0.000514025	-3.47334	apolipoprotein O
PLEKHA8	0.0103974	0.000521614	-3.4694	pleckstrin homology domain containing A8
MTIF2	0.010498	0.000527246	-3.46652	mitochondrial translational initiation factor 2
GCLC	0.0105087	0.000528368	-3.46595	glutamate-cysteine ligase catalytic subunit
GPR18	0.0105657	0.000531825	-3.46419	G protein-coupled receptor 18
MIR30E	0.0106149	0.000534898	3.46264	microRNA 30e
RHEBL1	0.010754	0.000542506	-3.45884	RHEB like 1
PPIA	0.0107751	0.00054417	-3.45802	peptidylprolyl isomerase A
CD160	0.010856	0.000548864	-3.4557	CD160 molecule
WDR55	0.0108643	0.00054989	3.4552	WD repeat domain 55
SRGAP1	0.0109529	0.000555597	3.45241	SLIT-ROBO Rho GTPase activating protein 1
WDR60	0.0109529	0.000555461	-3.45248	WD repeat domain 60
CYP2U1	0.0109796	0.00055757	-3.45146	cytochrome P450 family 2 subfamily U member 1
ZMYND11	0.0111407	0.000566372	-3.44723	zinc finger MYND-type containing 11
PPT1	0.0112507	0.00057259	3.44428	palmitoyl-protein thioesterase 1
CYP1B1	0.0112855	0.000576757	3.44232	cytochrome P450 family 1 subfamily B member 1
HEBP2	0.0112855	0.000578774	3.44137	heme binding protein 2
ING5	0.0112855	0.000576446	-3.44246	inhibitor of growth family member 5
RBMX2	0.0112855	0.000577261	-3.44208	RNA binding motif protein, X-linked 2
SLC35G1	0.0112855	0.000575247	-3.44302	solute carrier family 35 member G1
SMARCD3	0.0112855	0.000577863	3.4418	SWI/SNF related, matrix associated, actin dependent regulator of chromatin, subfamily d, member 3
ST8SIA6	0.0112855	0.000578161	-3.44166	ST8 alpha-N-acetyl-neuraminide alpha-2,8-sialyltransferase 6
TMEM169	0.0113567	0.000583061	3.43937	transmembrane protein 169
MSRB2	0.0114168	0.000588134	3.43703	methionine sulfoxide reductase B2
NOD1	0.0114168	0.000587682	-3.43724	nucleotide binding oligomerization domain containing 1
NSFL1C	0.0114168	0.000587081	3.43751	NSFL1 cofactor
USP12	0.0114168	0.000588698	-3.43677	ubiquitin specific peptidase 12
EPAS1	0.0114307	0.000590308	3.43603	endothelial PAS domain protein 1
SYNRG	0.0114307	0.000590693	-3.43585	synergin gamma
IMPDH2	0.0115659	0.000598326	-3.43237	inosine monophosphate dehydrogenase 2
MAP1LC3A	0.011567	0.000599027	3.43205	microtubule associated protein 1 light chain 3 alpha
TCEAL8	0.0116684	0.00060493	-3.42939	transcription elongation factor A like 8
GALNT14	0.011731	0.000609736	3.42725	polypeptide N-acetylgalactosaminyltransferase 14
KLK7	0.011731	0.000610318	3.42699	kallikrein related peptidase 7
LANCL1	0.011731	0.000610153	-3.42706	LanC like 1
SMARCE1	0.011731	0.0006108	-3.42677	SWI/SNF related, matrix associated, actin dependent regulator of chromatin, subfamily e, member 1
UXS1	0.0118268	0.000616447	-3.42427	UDP-glucuronate decarboxylase 1
LPAR2	0.0118557	0.000618616	3.42332	lysophosphatidic acid receptor 2
PRAM1	0.0119205	0.000622664	3.42155	PML-RARA regulated adaptor molecule 1
AGK	0.0119449	0.000624607	-3.4207	acylglycerol kinase
OPLAH	0.0121304	0.000634984	3.41621	5-oxoprolinase, ATP-hydrolysing
RHBDD1	0.0121478	0.00063657	-3.41553	rhomboid domain containing 1
LUC7L3	0.0121513	0.000637434	-3.41516	LUC7 like 3 pre-mRNA splicing factor
ZDHHC21	0.0121556	0.000638338	-3.41478	zinc finger DHHC-type containing 21
ACYP1	0.012205	0.000642979	-3.41281	acylphosphatase 1
EXOC6B	0.012205	0.000642973	-3.41281	exocyst complex component 6B
FAM63A	0.012205	0.000642588	3.41297	NA
KCNQ5	0.0123089	0.000649138	-3.41021	potassium voltage-gated channel subfamily Q member 5
KRT23	0.0123709	0.000653764	3.40827	keratin 23
ZNF25	0.0123709	0.000653793	-3.40826	zinc finger protein 25
TMEM156	0.0123959	0.000655803	-3.40742	transmembrane protein 156
KLHDC4	0.0124204	0.000657797	-3.40659	kelch domain containing 4
DOCK8	0.0124318	0.000659786	3.40577	dedicator of cytokinesis 8
VRK1	0.0124318	0.000659361	-3.40594	vaccinia related kinase 1
THUMPD2	0.0124705	0.000662541	-3.40463	THUMP domain containing 2
FAM198B	0.0125225	0.000666002	3.40321	family with sequence similarity 198 member B
MRPS9	0.0125347	0.000667633	-3.40254	mitochondrial ribosomal protein S9
NUDC	0.0125347	0.000668051	-3.40237	nuclear distribution C, dynein complex regulator
CLIC1	0.012538	0.000668928	3.40201	chloride intracellular channel 1
CDC42EP3	0.0126175	0.000673872	3.39999	CDC42 effector protein 3
ATG4C	0.0127154	0.00067981	-3.39759	autophagy related 4C cysteine peptidase
SULT1A2	0.0127344	0.000681539	3.3969	sulfotransferase family 1A member 2
ARSK	0.0127931	0.000685397	-3.39536	arylsulfatase family member K
BTN3A3	0.0128056	0.00068821	-3.39423	butyrophilin subfamily 3 member A3
CCT6A	0.0128056	0.000687477	-3.39453	chaperonin containing TCP1 subunit 6A
CXCL1	0.0128056	0.000688207	3.39423	C-X-C motif chemokine ligand 1
DNAJC5	0.0128072	0.000689343	3.39378	DnaJ heat shock protein family (Hsp40) member C5
NDUFAF4	0.0128072	0.000689729	-3.39363	NADH:ubiquinone oxidoreductase complex assembly factor 4
ZBTB10	0.0129253	0.000696811	-3.39083	zinc finger and BTB domain containing 10
ATP6V1E1	0.0129387	0.000699338	3.38984	ATPase H+ transporting V1 subunit E1
RAD17	0.0129387	0.0006997	-3.3897	RAD17 checkpoint clamp loader component
THOC1	0.0129387	0.00069951	-3.38977	THO complex 1
MRPL35	0.0129863	0.000703003	-3.38841	mitochondrial ribosomal protein L35
ALDH18A1	0.0130298	0.000706086	-3.3872	aldehyde dehydrogenase 18 family member A1
EZH2	0.0130515	0.00070799	-3.38647	enhancer of zeste 2 polycomb repressive complex 2 subunit
ZNF354B	0.0130572	0.000709029	-3.38606	zinc finger protein 354B
CCDC65	0.0130814	0.000712533	-3.38471	coiled-coil domain containing 65
PRL	0.0130814	0.000711926	3.38494	prolactin
SNAP29	0.0130814	0.000712431	3.38475	synaptosome associated protein 29
FASTKD3	0.0131072	0.000715196	-3.38369	FAST kinase domains 3
FEZ1	0.0131072	0.000715403	-3.38361	fasciculation and elongation protein zeta 1
DDX52	0.0131088	0.000716225	-3.38329	DExD-box helicase 52
POLDIP3	0.0131324	0.000718249	3.38252	DNA polymerase delta interacting protein 3
METTL17	0.0131349	0.000719117	-3.38219	methyltransferase like 17
EIF3E	0.0131401	0.000720134	-3.3818	eukaryotic translation initiation factor 3 subunit E
COX7C	0.0131747	0.00072277	-3.38079	cytochrome c oxidase subunit 7C
SQRDL	0.0132247	0.000726251	3.37947	NA
RCOR1	0.0132349	0.000727552	3.37898	REST corepressor 1
RPL41	0.0132686	0.000730439	-3.37789	ribosomal protein L41
TIMM23	0.0132686	0.000730885	-3.37772	translocase of inner mitochondrial membrane 23
MFSD7	0.0132757	0.000732015	3.3773	NA
BTN3A2	0.0133111	0.000735456	-3.37601	butyrophilin subfamily 3 member A2
SLC25A52	0.0133111	0.00073493	-3.37621	solute carrier family 25 member 52
UBXN8	0.0133184	0.000736602	-3.37558	UBX domain protein 8
GPM6B	0.0133357	0.00073841	-3.37491	glycoprotein M6B
TBC1D19	0.0133357	0.000739049	-3.37467	TBC1 domain family member 19
FAM98A	0.0134393	0.000745544	-3.37226	family with sequence similarity 98 member A
SETBP1	0.0135165	0.000750578	-3.3704	SET binding protein 1
TGM3	0.0135716	0.000755159	3.36873	transglutaminase 3
ZNF30	0.0135716	0.00075487	-3.36883	zinc finger protein 30
C1orf112	0.01369	0.000762511	-3.36606	chromosome 1 open reading frame 112
MS4A4A	0.0137109	0.000764439	3.36536	membrane spanning 4-domains A4A
BMPR1A	0.0137819	0.000769967	-3.36337	bone morphogenetic protein receptor type 1A
CTBP2	0.0137819	0.000770706	3.36311	C-terminal binding protein 2
SRSF6	0.0137819	0.000769609	-3.3635	serine and arginine rich splicing factor 6
NFKBIA	0.0138104	0.000773071	3.36226	NFKB inhibitor alpha
SLC46A2	0.0138123	0.000773952	3.36195	solute carrier family 46 member 2
HDAC1	0.0138261	0.000775499	-3.36139	histone deacetylase 1
TUBGCP4	0.0138413	0.000777122	-3.36082	tubulin gamma complex associated protein 4
JMJD6	0.0140183	0.000787843	3.35703	arginine demethylase and lysine hydroxylase
WLS	0.0140184	0.000788632	3.35675	wntless Wnt ligand secretion mediator
DNAJB3	0.0142735	0.00080378	3.35149	DnaJ heat shock protein family (Hsp40) member B3
SH3RF3	0.0142897	0.000805492	3.3509	SH3 domain containing ring finger 3
EGLN1	0.0143633	0.000812049	3.34865	egl-9 family hypoxia inducible factor 1
FAF1	0.0143633	0.000811405	-3.34887	Fas associated factor 1
NIT1	0.0143633	0.000811527	3.34883	nitrilase 1
SGCE	0.0143882	0.000815066	-3.34763	sarcoglycan epsilon
TIRAP	0.0143882	0.000814853	3.3477	TIR domain containing adaptor protein
FARP2	0.0144113	0.000817174	-3.34691	FERM, ARH/RhoGEF and pleckstrin domain protein 2
CLEC2D	0.0144559	0.000820511	-3.34578	C-type lectin domain family 2 member D
TBCK	0.0144793	0.000822651	-3.34506	TBC1 domain containing kinase
EYS	0.0145628	0.000828206	3.34319	eyes shut homolog (Drosophila)
ACTL6A	0.0145926	0.000830717	-3.34235	actin like 6A
ERMP1	0.0146157	0.000832849	-3.34164	endoplasmic reticulum metallopeptidase 1
NUP88	0.014618	0.000834613	-3.34105	nucleoporin 88
TLR6	0.014618	0.000834219	3.34118	toll like receptor 6
STYK1	0.014634	0.000836346	-3.34048	serine/threonine/tyrosine kinase 1
LDLRAD3	0.0146454	0.000837816	3.33999	low density lipoprotein receptor class A domain containing 3
ARL4A	0.0146743	0.000841405	-3.3388	ADP ribosylation factor like GTPase 4A
SHISA5	0.0146743	0.000840815	3.339	shisa family member 5
TERF2	0.0146743	0.000841929	-3.33863	telomeric repeat binding factor 2
NSUN7	0.0146865	0.00084345	3.33813	NOP2/Sun RNA methyltransferase family member 7
CCNC	0.0147397	0.000847327	-3.33685	cyclin C
C12orf29	0.0147537	0.000850266	-3.33589	chromosome 12 open reading frame 29
MAB21L3	0.0147537	0.000848971	3.33631	mab-21 like 3
MAP7D3	0.0147537	0.000850607	-3.33578	MAP7 domain containing 3
SNAPC3	0.0148749	0.000858422	-3.33324	small nuclear RNA activating complex polypeptide 3
MXD3	0.0150806	0.000871135	3.32914	MAX dimerization protein 3
CPNE2	0.015166	0.000876916	3.3273	copine 2
KRTAP4-1	0.0151767	0.000878384	3.32683	keratin associated protein 4-1
HNRNPDL	0.0151806	0.000879456	-3.3265	heterogeneous nuclear ribonucleoprotein D like
SP4	0.0153305	0.000889	-3.32349	Sp4 transcription factor
ANKRD46	0.0154082	0.000894366	-3.32181	ankyrin repeat domain 46
ZDHHC23	0.0154441	0.000897309	-3.32089	zinc finger DHHC-type containing 23
DCK	0.0155085	0.000901918	-3.31946	deoxycytidine kinase
MMAA	0.0155323	0.00090417	-3.31876	methylmalonic aciduria (cobalamin deficiency) cblA type
HGD	0.0155502	0.00090608	-3.31817	homogentisate 1,2-dioxygenase
SPP2	0.0156885	0.000915016	-3.31543	secreted phosphoprotein 2
METTL2A	0.0157219	0.000918719	-3.3143	methyltransferase like 2A
MRPL42	0.0157219	0.000918573	-3.31435	mitochondrial ribosomal protein L42
DENND3	0.0159318	0.000931878	3.31032	DENN domain containing 3
CAMKK1	0.0159959	0.000937146	3.30875	calcium/calmodulin dependent protein kinase kinase 1
RAD51AP1	0.0159959	0.000937411	-3.30867	RAD51 associated protein 1
ZNF823	0.016006	0.000938901	-3.30822	zinc finger protein 823
MGA	0.0160095	0.000939997	-3.3079	MGA, MAX dimerization protein
LPCAT2	0.0160112	0.000942406	3.30718	lysophosphatidylcholine acyltransferase 2
PALB2	0.0160112	0.000942754	-3.30708	partner and localizer of BRCA2
SAMD3	0.0160112	0.000942783	-3.30707	sterile alpha motif domain containing 3
METRNL	0.0160214	0.000944279	3.30662	meteorin like, glial cell differentiation regulator
C10orf2	0.0162022	0.000955837	-3.30321	NA
TARS2	0.0163628	0.000966935	-3.29997	threonyl-tRNA synthetase 2, mitochondrial
ZFP28	0.0163628	0.000967142	-3.29991	ZFP28 zinc finger protein
TDRD9	0.0164899	0.000975575	3.29748	tudor domain containing 9
HSPE1	0.0166342	0.000985971	-3.2945	heat shock protein family E (Hsp10) member 1
STK39	0.0166342	0.000985185	-3.29472	serine/threonine kinase 39
METTL15	0.0166693	0.000988986	-3.29364	methyltransferase like 15
HAUS8	0.0167002	0.000991747	-3.29286	HAUS augmin like complex subunit 8
KIF18A	0.0168176	0.000999663	-3.29062	kinesin family member 18A
GORAB	0.0169744	0.00100993	-3.28775	golgin, RAB6 interacting
DSC2	0.016996	0.00101216	3.28712	desmocollin 2
LRRC37B	0.0170747	0.00101904	-3.28522	leucine rich repeat containing 37B
NCL	0.0170747	0.00101916	-3.28518	nucleolin
ZNF540	0.0170747	0.00101971	-3.28503	zinc finger protein 540
LAMA2	0.0171074	0.00102549	-3.28344	laminin subunit alpha 2
MORC4	0.0171074	0.00102296	-3.28413	MORC family CW-type zinc finger 4
ST3GAL2	0.0171074	0.00102527	3.2835	ST3 beta-galactoside alpha-2,3-sialyltransferase 2
TMEM97	0.0171074	0.00102491	-3.2836	transmembrane protein 97
PTCD2	0.0171639	0.00102983	-3.28225	pentatricopeptide repeat domain 2
GLT1D1	0.0171799	0.00103176	3.28172	glycosyltransferase 1 domain containing 1
NUPL2	0.0172101	0.00103453	-3.28096	nucleoporin like 2
CD2	0.0172351	0.00103878	-3.27981	CD2 molecule
HOPX	0.0172351	0.00103892	-3.27977	HOP homeobox
UBE2Q2P2	0.0172351	0.00103711	-3.28026	ubiquitin conjugating enzyme E2 Q2 pseudogene 2
C12orf65	0.0172767	0.00104363	-3.27849	chromosome 12 open reading frame 65
CSE1L	0.0172767	0.00104677	-3.27764	chromosome segregation 1 like
DRAM1	0.0172767	0.00104722	3.27752	DNA damage regulated autophagy modulator 1
LOC401052	0.0172767	0.00104708	3.27756	NA
TAS1R2	0.0172767	0.00104615	3.27781	taste 1 receptor member 2
ZNF660	0.0172767	0.00104454	-3.27825	zinc finger protein 660
SEPHS1	0.0172919	0.00104911	-3.27702	selenophosphate synthetase 1
TPRKB	0.0173639	0.00105444	-3.27558	TP53RK binding protein
ASGR1	0.0174107	0.00105826	3.27456	asialoglycoprotein receptor 1
IL5RA	0.0174703	0.00106286	-3.27334	interleukin 5 receptor subunit alpha
WDR75	0.0174954	0.00106536	-3.27267	WD repeat domain 75
AMDHD2	0.0175808	0.00107155	3.27103	amidohydrolase domain containing 2
SIMC1	0.017654	0.00107699	-3.2696	SUMO interacting motifs containing 1
TTC21B	0.0176924	0.00108032	-3.26873	tetratricopeptide repeat domain 21B
MPHOSPH10	0.0177013	0.00108186	-3.26833	M-phase phosphoprotein 10
KL	0.0179464	0.00109791	3.26416	klotho
MLLT10	0.0179464	0.00109884	-3.26392	MLLT10, histone lysine methyltransferase DOT1L cofactor
IQCB1	0.0180169	0.00110416	-3.26255	IQ motif containing B1
ASNS	0.0180206	0.0011054	-3.26223	asparagine synthetase (glutamine-hydrolyzing)
ENPP5	0.0180508	0.00110826	-3.2615	ectonucleotide pyrophosphatase/phosphodiesterase 5 (putative)
CDKAL1	0.0182424	0.00112206	-3.25799	CDK5 regulatory subunit associated protein 1 like 1
ZBTB5	0.0182424	0.00112154	-3.25812	zinc finger and BTB domain containing 5
PDLIM7	0.018277	0.00112521	3.25719	PDZ and LIM domain 7
RHOG	0.0182836	0.00112664	3.25683	ras homolog family member G
NKAPP1	0.0183369	0.00113094	-3.25575	NFKB activating protein pseudogene 1
AZI2	0.0183385	0.00113207	3.25547	5-azacytidine induced 2
NFATC3	0.0184057	0.00113725	-3.25417	nuclear factor of activated T cells 3
LOC100287896	0.0184232	0.00113936	-3.25364	uncharacterized LOC100287896
EXT1	0.0184551	0.00114236	3.25289	exostosin glycosyltransferase 1
OSCAR	0.0184628	0.00114387	3.25252	osteoclast associated, immunoglobulin-like receptor
NR3C2	0.0184779	0.00114583	-3.25203	nuclear receptor subfamily 3 group C member 2
UBALD2	0.0185365	0.00115051	3.25087	UBA like domain containing 2
RPSAP58	0.0186712	0.00115991	-3.24856	ribosomal protein SA pseudogene 58
FBXO25	0.0187047	0.00116304	-3.24779	F-box protein 25
BFSP1	0.0187156	0.00116476	-3.24737	beaded filament structural protein 1
LNX2	0.0187261	0.00116646	-3.24696	ligand of numb-protein X 2
LINC00634	0.018978	0.00118321	3.2429	long intergenic non-protein coding RNA 634
ABR	0.0190105	0.00119104	3.24102	ABR, RhoGEF and GTPase activating protein
ADAM28	0.0190105	0.00119368	-3.24039	ADAM metallopeptidase domain 28
ATXN10	0.0190105	0.0011929	-3.24057	ataxin 10
CCDC141	0.0190105	0.00119347	-3.24044	coiled-coil domain containing 141
IQCG	0.0190105	0.00119118	-3.24098	IQ motif containing G
RTN2	0.0190105	0.00119373	3.24037	reticulon 2
ST3GAL6	0.0190105	0.00118699	3.24199	ST3 beta-galactoside alpha-2,3-sialyltransferase 6
USP45	0.0190105	0.00118901	-3.2415	ubiquitin specific peptidase 45
EDEM2	0.0191184	0.00120157	3.23851	ER degradation enhancing alpha-mannosidase like protein 2
S1PR4	0.0191216	0.00120285	3.2382	sphingosine-1-phosphate receptor 4
SNORD51	0.01915	0.0012057	-3.23753	small nucleolar RNA, C/D box 51
SIDT1	0.0192115	0.00121065	-3.23636	SID1 transmembrane family member 1
C3AR1	0.0192803	0.00121618	3.23506	complement C3a receptor 1
GLRX3	0.0192803	0.00121714	-3.23483	glutaredoxin 3
RNF41	0.0193919	0.00122526	3.23293	ring finger protein 41
MRPL14	0.0194349	0.00122907	-3.23205	mitochondrial ribosomal protein L14
C19orf35	0.0195431	0.0012381	3.22996	NA
CXCL2	0.0195431	0.0012376	3.23007	C-X-C motif chemokine ligand 2
LPIN1	0.0195945	0.00124245	-3.22895	lipin 1
TSHZ1	0.0196141	0.00124478	-3.22842	teashirt zinc finger homeobox 1
SEC11C	0.0197174	0.00125354	-3.22641	SEC11 homolog C, signal peptidase complex subunit
ZFP62	0.0197174	0.00125306	-3.22652	ZFP62 zinc finger protein
AGBL2	0.0197196	0.00126251	-3.22437	ATP/GTP binding protein like 2
ANKIB1	0.0197196	0.00126203	-3.22448	ankyrin repeat and IBR domain containing 1
KCNJ2	0.0197196	0.00126359	3.22412	potassium voltage-gated channel subfamily J member 2
PXK	0.0197196	0.00125907	3.22515	PX domain containing serine/threonine kinase like
RPS16	0.0197196	0.00125949	-3.22505	ribosomal protein S16
TMEM120A	0.0197196	0.00125942	3.22507	transmembrane protein 120A
TNFRSF8	0.0197196	0.00125549	3.22596	TNF receptor superfamily member 8
TOX	0.0197196	0.00125929	-3.2251	thymocyte selection associated high mobility group box
TTC19	0.0197196	0.00126253	-3.22436	tetratricopeptide repeat domain 19
TAF1B	0.0197982	0.00126974	-3.22273	TATA-box binding protein associated factor, RNA polymerase I subunit B
CHRNA10	0.019829	0.00127282	3.22204	cholinergic receptor nicotinic alpha 10 subunit
MICU3	0.0199006	0.00127853	-3.22076	mitochondrial calcium uptake family member 3
RANBP9	0.0200018	0.00128615	-3.21905	RAN binding protein 9
PMS1	0.0201148	0.00129454	-3.21719	PMS1 homolog 1, mismatch repair system component
URB1	0.0202018	0.00130127	-3.2157	URB1 ribosome biogenesis 1 homolog (S. cerevisiae)
GIMAP7	0.0202545	0.00130645	-3.21456	GTPase, IMAP family member 7
PTGS2	0.0202545	0.00130806	3.21421	prostaglandin-endoperoxide synthase 2
RPLP1	0.0202545	0.00130799	-3.21422	ribosomal protein lateral stalk subunit P1
NAE1	0.0202573	0.00130937	-3.21392	NEDD8 activating enzyme E1 subunit 1
TMA16	0.0202659	0.00131106	-3.21355	translation machinery associated 16 homolog
ARHGAP1	0.0203189	0.00131562	3.21255	Rho GTPase activating protein 1
IKZF3	0.0203311	0.00131755	-3.21213	IKAROS family zinc finger 3
KIAA1524	0.0205454	0.00133258	-3.20887	NA
ZNF329	0.0205483	0.00133392	-3.20858	zinc finger protein 329
RPS17	0.0206016	0.00133853	-3.20759	ribosomal protein S17
TYW1B	0.0206119	0.00134035	-3.2072	tRNA-yW synthesizing protein 1 homolog B
ZNF84	0.0206198	0.00134201	-3.20684	zinc finger protein 84
KIF5C	0.0206968	0.00134911	-3.20532	kinesin family member 5C
TAB3	0.0206968	0.00134934	3.20527	TGF-beta activated kinase 1 (MAP3K7) binding protein 3
EPN1	0.0207232	0.00135222	3.20466	epsin 1
CEP89	0.0207463	0.00136162	-3.20267	centrosomal protein 89
CRYZ	0.0207463	0.00135852	-3.20332	crystallin zeta
GZMA	0.0207463	0.00135701	-3.20364	granzyme A
LRR1	0.0207463	0.00135853	-3.20332	leucine rich repeat protein 1
MRPS35	0.0207463	0.00136049	-3.2029	mitochondrial ribosomal protein S35
UNC93B1	0.0207463	0.00136184	3.20262	unc-93 homolog B1, TLR signaling regulator
XRCC6	0.0207463	0.00135836	-3.20336	X-ray repair cross complementing 6
APPL1	0.0207641	0.00136416	-3.20213	adaptor protein, phosphotyrosine interacting with PH domain and leucine zipper 1
GRN	0.0208013	0.00136777	3.20137	granulin precursor
RNF135	0.02096	0.00138055	3.19869	ring finger protein 135
TTK	0.02096	0.00138003	-3.1988	TTK protein kinase
CPSF3	0.0210123	0.00138517	-3.19772	cleavage and polyadenylation specific factor 3
GEMIN2	0.021031	0.00138758	-3.19722	gem nuclear organelle associated protein 2
ALG8	0.0210689	0.00139125	-3.19646	ALG8, alpha-1,3-glucosyltransferase
TMEM50B	0.0210704	0.00139253	-3.1962	transmembrane protein 50B
IGSF6	0.0210861	0.00139497	3.19569	immunoglobulin superfamily member 6
MX2	0.0210861	0.00139592	3.19549	MX dynamin like GTPase 2
SPAG16	0.0210927	0.00139754	-3.19516	sperm associated antigen 16
EXOSC10	0.0214483	0.0014223	-3.19009	exosome component 10
C6orf163	0.0215395	0.00143017	-3.18849	chromosome 6 open reading frame 163
CCNL2	0.0215395	0.00143075	-3.18837	cyclin L2
MRGPRF	0.0215549	0.00143357	3.18781	MAS related GPR family member F
ZFP36	0.0215549	0.00143418	3.18768	ZFP36 ring finger protein
GLT8D1	0.0215583	0.00143682	-3.18715	glycosyltransferase 8 domain containing 1
KRIT1	0.0215583	0.00143606	-3.1873	KRIT1, ankyrin repeat containing
SLC20A1	0.0215609	0.00143864	-3.18678	solute carrier family 20 member 1
TNRC18	0.0215609	0.0014394	3.18663	trinucleotide repeat containing 18
EVI2A	0.0216501	0.00144657	3.18519	ecotropic viral integration site 2A
EFCAB13	0.0217193	0.00145241	-3.18403	EF-hand calcium binding domain 13
CDIPT	0.021845	0.00146203	3.18212	CDP-diacylglycerol--inositol 3-phosphatidyltransferase
FRG1	0.0219124	0.00146906	-3.18073	FSHD region gene 1
IKBKAP	0.0219124	0.00147076	-3.18039	NA
PPP2R2B	0.0219124	0.00147144	-3.18026	protein phosphatase 2 regulatory subunit Bbeta
SLC35A2	0.0219124	0.00146781	3.18097	solute carrier family 35 member A2
ERVK3-1	0.021991	0.0014791	-3.17875	endogenous retrovirus group K3 member 1
TNFSF9	0.021991	0.00147917	3.17874	TNF superfamily member 9
UBA5	0.0220124	0.00148184	-3.17822	ubiquitin like modifier activating enzyme 5
ARHGAP42	0.0220829	0.00149087	-3.17646	Rho GTPase activating protein 42
ATRAID	0.0220829	0.00149129	-3.17637	all-trans retinoic acid induced differentiation factor
MIR142	0.0220829	0.00149081	3.17647	microRNA 142
WEE1	0.0220829	0.00149152	-3.17633	WEE1 G2 checkpoint kinase
MBNL3	0.0221242	0.00149554	-3.17555	muscleblind like splicing regulator 3
FKBP1A	0.0221303	0.00149719	3.17523	FK506 binding protein 1A
LRRC25	0.0222819	0.00151119	3.17253	leucine rich repeat containing 25
RPLP0	0.0222819	0.0015102	-3.17272	ribosomal protein lateral stalk subunit P0
XPNPEP3	0.0222819	0.00150959	-3.17283	X-prolyl aminopeptidase 3
CA13	0.0223438	0.00151663	-3.17148	carbonic anhydrase 13
HLCS	0.0224031	0.00152191	-3.17047	holocarboxylase synthetase
RAD18	0.0224064	0.00152339	-3.17019	RAD18, E3 ubiquitin protein ligase
HLX	0.0224766	0.00153067	3.16881	H2.0 like homeobox
MYEF2	0.0224766	0.00153013	-3.16891	myelin expression factor 2
ITPRIP	0.0225471	0.00153673	3.16766	inositol 1,4,5-trisphosphate receptor interacting protein
L3MBTL3	0.0225771	0.00154004	-3.16703	L3MBTL3, histone methyl-lysine binding protein
SNORD21	0.022842	0.00156065	-3.16316	small nucleolar RNA, C/D box 21
TERC	0.022842	0.00155956	-3.16337	telomerase RNA component
C16orf52	0.0228423	0.00156195	-3.16292	NA
TGOLN2	0.0228543	0.00156405	3.16253	trans-golgi network protein 2
PRC1	0.0229118	0.00156926	-3.16156	protein regulator of cytokinesis 1
RPS20	0.0229414	0.00157386	-3.16071	ribosomal protein S20
WWP1	0.0229414	0.00157296	-3.16088	WW domain containing E3 ubiquitin protein ligase 1
MAP4K5	0.0229469	0.00157551	-3.1604	mitogen-activated protein kinase kinase kinase kinase 5
OR52N5	0.0230131	0.00158135	-3.15933	olfactory receptor family 52 subfamily N member 5
CRYZL1	0.023029	0.00158373	-3.15889	crystallin zeta like 1
FKBP14	0.0230327	0.00158527	-3.1586	FK506 binding protein 14
CRISPLD2	0.0230733	0.00158935	3.15785	cysteine rich secretory protein LCCL domain containing 2
OFD1	0.0231361	0.00159497	-3.15682	OFD1, centriole and centriolar satellite protein
GAPT	0.0231882	0.00159985	3.15593	GRB2 binding adaptor protein, transmembrane
RBPJ	0.0231942	0.00160157	3.15562	recombination signal binding protein for immunoglobulin kappa J region
WDR76	0.0232544	0.00160702	-3.15463	WD repeat domain 76
CCNB1IP1	0.0232633	0.00161023	-3.15405	cyclin B1 interacting protein 1
SMAP2	0.0232633	0.00160899	3.15427	small ArfGAP2
PPM1M	0.0234132	0.00162192	3.15194	protein phosphatase, Mg2+/Mn2+ dependent 1M
ORM1	0.0234769	0.00162765	3.15091	orosomucoid 1
NSG1	0.02365	0.00164096	-3.14853	neuronal vesicle trafficking associated 1
ANAPC1	0.0236965	0.00164684	-3.14748	anaphase promoting complex subunit 1
MCM3	0.0236965	0.00164603	-3.14763	minichromosome maintenance complex component 3
ALDOA	0.0236969	0.00164819	3.14724	aldolase, fructose-bisphosphate A
IER2	0.0238258	0.00165939	3.14526	immediate early response 2
SNORD58A	0.0238258	0.00165982	-3.14518	small nucleolar RNA, C/D box 58A
CYSLTR2	0.0238808	0.00166499	-3.14428	cysteinyl leukotriene receptor 2
PREPL	0.0238936	0.00166722	-3.14388	prolyl endopeptidase like
UROS	0.0239755	0.00167427	-3.14265	uroporphyrinogen III synthase
CLEC12A	0.0241789	0.00169252	3.13947	C-type lectin domain family 12 member A
SNORA75	0.0241789	0.00169126	-3.13969	small nucleolar RNA, H/ACA box 75
TRAFD1	0.0241789	0.00169089	3.13976	TRAF-type zinc finger domain containing 1
CYCS	0.0241909	0.00169607	-3.13886	cytochrome c, somatic
SCRT1	0.0241909	0.00169485	3.13907	scratch family transcriptional repressor 1
FKBP15	0.0243102	0.00170578	3.13718	FK506 binding protein 15
NME7	0.024341	0.00170931	-3.13658	NME/NM23 family member 7
NME6	0.024386	0.00171383	3.1358	NME/NM23 nucleoside diphosphate kinase 6
NUCB2	0.0244406	0.0017204	-3.13468	nucleobindin 2
ZBTB25	0.0244406	0.00171997	-3.13476	zinc finger and BTB domain containing 25
KIF16B	0.0244547	0.00172276	-3.13428	kinesin family member 16B
TOM1L1	0.0245033	0.00172755	-3.13347	target of myb1 like 1 membrane trafficking protein
ABCD2	0.0245951	0.0017354	-3.13214	ATP binding cassette subfamily D member 2
RBBP4	0.0246379	0.00174082	-3.13122	RB binding protein 4, chromatin remodeling factor
SLAMF1	0.0246379	0.00174117	-3.13116	signaling lymphocytic activation molecule family member 1
CENPH	0.0246467	0.00174317	-3.13082	centromere protein H
MRPL32	0.024704	0.00174998	-3.12968	mitochondrial ribosomal protein L32
TP53TG1	0.024704	0.00174873	-3.12989	TP53 target 1 (non-protein coding)
USB1	0.0247455	0.0017543	3.12895	U6 snRNA biogenesis phosphodiesterase 1
LINGO3	0.024821	0.00176243	3.1276	leucine rich repeat and Ig domain containing 3
PISD	0.024821	0.0017619	3.12768	phosphatidylserine decarboxylase
TALDO1	0.0248818	0.00176813	3.12664	transaldolase 1
PTGES	0.0250178	0.0017792	3.12481	prostaglandin E synthase
CMTM3	0.0252225	0.00179799	3.12172	CKLF like MARVEL transmembrane domain containing 3
RECQL5	0.0252225	0.00179765	3.12177	RecQ like helicase 5
SNORD49A	0.0252225	0.00179594	-3.12205	small nucleolar RNA, C/D box 49A
ATAD5	0.0253602	0.00180922	-3.11988	ATPase family, AAA domain containing 5
ITGAD	0.0253752	0.00181171	3.11948	integrin subunit alpha D
CACNA1E	0.0254493	0.00181842	3.11839	calcium voltage-gated channel subunit alpha1 E
LAS1L	0.0254861	0.00182385	-3.11751	LAS1 like, ribosome biogenesis factor
MARVELD1	0.0254861	0.00182389	3.1175	MARVEL domain containing 1
NDUFB4	0.0255572	0.00183041	-3.11645	NADH:ubiquinone oxidoreductase subunit B4
LMAN2	0.0257485	0.00184555	3.11402	lectin, mannose binding 2
DDX5	0.025871	0.00185577	-3.11239	DEAD-box helicase 5
ATP13A4	0.025915	0.00186038	-3.11166	ATPase 13A4
ABTB1	0.0259872	0.00187105	3.10997	ankyrin repeat and BTB domain containing 1
CSPP1	0.0259872	0.00187718	-3.10901	centrosome and spindle pole associated protein 1
EPS15L1	0.0259872	0.001877	3.10903	epidermal growth factor receptor pathway substrate 15 like 1
ICA1L	0.0259872	0.00187074	-3.11002	islet cell autoantigen 1 like
LTBR	0.0259872	0.00187636	3.10914	lymphotoxin beta receptor
RCN2	0.0259872	0.00186743	-3.11054	reticulocalbin 2
SP140L	0.0259872	0.00187243	-3.10975	SP140 nuclear body protein like
TBCCD1	0.0259872	0.00187342	-3.1096	TBCC domain containing 1
ZNF512	0.0260035	0.0018798	-3.10859	zinc finger protein 512
GRIK4	0.0260791	0.00188673	-3.10751	glutamate ionotropic receptor kainate type subunit 4
MLH3	0.0260833	0.00188849	-3.10723	mutL homolog 3
ZNF781	0.0261604	0.00189553	-3.10613	zinc finger protein 781
DAGLB	0.0262233	0.00190156	3.10519	diacylglycerol lipase beta
MTO1	0.0263013	0.00190868	-3.10409	mitochondrial tRNA translation optimization 1
DGKG	0.0263532	0.00191392	3.10327	diacylglycerol kinase gamma
TEX10	0.0263995	0.00192023	-3.1023	testis expressed 10
ZNF419	0.0263995	0.00191899	-3.10249	zinc finger protein 419
HNRNPA1	0.0264575	0.00192593	-3.10142	heterogeneous nuclear ribonucleoprotein A1
L3HYPDH	0.0264925	0.00192996	-3.1008	trans-L-3-hydroxyproline dehydratase
CEP95	0.0264939	0.00193154	-3.10056	centrosomal protein 95
ZBTB24	0.0264963	0.0019332	-3.10031	zinc finger and BTB domain containing 24
ZNF252P-AS1	0.026509	0.0019356	3.09994	ZNF252P antisense RNA 1
PLXNA2	0.0267184	0.00195238	3.09738	plexin A2
AFG3L2	0.0268099	0.00196207	-3.09591	AFG3 like matrix AAA peptidase subunit 2
PTK2	0.0268099	0.00196126	-3.09604	protein tyrosine kinase 2
LILRB5	0.0268324	0.00196671	3.09521	leukocyte immunoglobulin like receptor B5
SMC2	0.0268324	0.00196523	-3.09544	structural maintenance of chromosomes 2
NLRC4	0.0269286	0.00197527	3.09393	NLR family CARD domain containing 4
UBE2A	0.0269609	0.00197914	3.09335	ubiquitin conjugating enzyme E2 A
ANKRD36B	0.0269826	0.00198669	-3.09222	ankyrin repeat domain 36B
FAM114A1	0.0269826	0.00198234	3.09286	family with sequence similarity 114 member A1
FXYD4	0.0269826	0.00198385	3.09264	FXYD domain containing ion transport regulator 4
LHFPL2	0.0269826	0.00198676	3.0922	LHFPL tetraspan subfamily member 2
DOCK9	0.0270551	0.00199361	-3.09118	dedicator of cytokinesis 9
DCUN1D4	0.0270836	0.00199723	-3.09064	defective in cullin neddylation 1 domain containing 4
TBL1Y	0.0271222	0.00200159	3.09	transducin beta like 1 Y-linked
PNN	0.0271384	0.0020043	-3.08959	pinin, desmosome associated protein
FDXACB1	0.0272699	0.00201554	-3.08793	ferredoxin-fold anticodon binding domain containing 1
DHX34	0.0273412	0.00202233	3.08693	DExH-box helicase 34
BCKDHB	0.0273459	0.00202573	-3.08643	branched chain keto acid dehydrogenase E1 subunit beta
TCERG1	0.0273459	0.00202527	-3.0865	transcription elongation regulator 1
MLLT3	0.0273638	0.00202859	-3.08601	MLLT3, super elongation complex subunit
CSTA	0.0274832	0.00203898	3.0845	cystatin A
ZNF528	0.0275003	0.00204178	-3.08409	zinc finger protein 528
FOS	0.0276126	0.00205166	3.08265	Fos proto-oncogene, AP-1 transcription factor subunit
CERS2	0.0277008	0.00206211	3.08114	ceramide synthase 2
MPP5	0.0277008	0.00206208	-3.08114	membrane palmitoylated protein 5
PRPF3	0.0277008	0.00206286	-3.08103	pre-mRNA processing factor 3
ATP5C1	0.0277118	0.00206523	-3.08069	NA
SNORD115-44	0.0277252	0.00206778	-3.08032	small nucleolar RNA, C/D box 115-44
CFP	0.0278771	0.00208066	3.07847	complement factor properdin
SLC25A33	0.0281729	0.00210431	-3.0751	solute carrier family 25 member 33
ATP5S	0.0281913	0.00210726	-3.07468	ATP synthase, H+ transporting, mitochondrial Fo complex subunit s (factor B)
CHP1	0.0282739	0.00211651	3.07338	calcineurin like EF-hand protein 1
LRCH1	0.0282739	0.00211659	-3.07337	leucine rich repeats and calponin homology domain containing 1
ADAL	0.0282963	0.00212448	-3.07226	adenosine deaminase like
NACA2	0.0282963	0.00212459	-3.07224	nascent polypeptide associated complex alpha subunit 2
PLEKHA1	0.0282963	0.00212016	-3.07286	pleckstrin homology domain containing A1
USPL1	0.0282963	0.00212212	-3.07259	ubiquitin specific peptidase like 1
MMP14	0.0284244	0.0021358	3.07067	matrix metallopeptidase 14
TSHZ3	0.0284764	0.0021413	3.0699	teashirt zinc finger homeobox 3
PATL1	0.0284948	0.00214427	3.06949	PAT1 homolog 1, processing body mRNA decay factor
PARPBP	0.0286497	0.00215753	-3.06765	PARP1 binding protein
DUSP3	0.0288032	0.00217224	3.06561	dual specificity phosphatase 3
TFB1M	0.0288032	0.0021723	-3.0656	transcription factor B1, mitochondrial
ZWILCH	0.0288989	0.00218114	-3.06439	zwilch kinetochore protein
SPATA41	0.0290167	0.00219165	3.06295	spermatogenesis associated 41 (non-protein coding)
RPL31	0.029032	0.00219443	-3.06257	ribosomal protein L31
ZFP30	0.029069	0.00219885	-3.06197	ZFP30 zinc finger protein
PITPNA	0.0294937	0.00223262	3.05741	phosphatidylinositol transfer protein alpha
ANKEF1	0.0295228	0.00223648	-3.05689	ankyrin repeat and EF-hand domain containing 1
KCNH7	0.0295973	0.00224377	3.05591	potassium voltage-gated channel subfamily H member 7
KLHDC1	0.0296748	0.00225131	-3.05491	kelch domain containing 1
METTL7B	0.0296916	0.00225424	3.05452	methyltransferase like 7B
AMPD2	0.0297916	0.00226448	3.05316	adenosine monophosphate deaminase 2
CENPN	0.0297916	0.00226516	-3.05307	centromere protein N
CASP6	0.0298984	0.00227662	-3.05155	caspase 6
EAF1	0.0298984	0.00227656	3.05156	ELL associated factor 1
PGLS	0.029902	0.00227856	3.0513	6-phosphogluconolactonase
PYGM	0.0299536	0.00228417	3.05056	glycogen phosphorylase, muscle associated
SCO1	0.0301793	0.00230307	-3.04808	SCO1, cytochrome c oxidase assembly protein
CSF3R	0.0302639	0.00231122	3.04702	colony stimulating factor 3 receptor
BMS1	0.0303055	0.00231609	-3.04639	BMS1, ribosome biogenesis factor
BET1	0.030346	0.00232257	-3.04555	Bet1 golgi vesicular membrane trafficking protein
UGT8	0.030346	0.00232243	-3.04557	UDP glycosyltransferase 8
EXPH5	0.030394	0.00233144	-3.0444	exophilin 5
MYO9A	0.030394	0.0023329	-3.04421	myosin IXA
TMUB2	0.030394	0.00232987	3.0446	transmembrane and ubiquitin like domain containing 2
UNKL	0.030394	0.00233303	3.0442	unkempt family like zinc finger
SBDS	0.0305686	0.00234815	-3.04225	SBDS, ribosome maturation factor
BNIP3	0.0306685	0.00235925	-3.04083	BCL2 interacting protein 3
PINK1	0.0306685	0.00235869	3.0409	PTEN induced putative kinase 1
PEX7	0.030753	0.00236747	-3.03979	peroxisomal biogenesis factor 7
PICK1	0.0308132	0.00237382	3.03898	protein interacting with PRKCA 1
CD151	0.0310277	0.00239208	3.03667	CD151 molecule (Raph blood group)
CRIM1	0.0310448	0.00239518	-3.03628	cysteine rich transmembrane BMP regulator 1
NOL8	0.0310448	0.00239687	-3.03607	nucleolar protein 8
LACTB2	0.0310701	0.00240056	-3.0356	lactamase beta 2
LYVE1	0.0310916	0.00240395	3.03518	lymphatic vessel endothelial hyaluronan receptor 1
OSM	0.0313346	0.0024245	3.03261	oncostatin M
CLYBL	0.0313824	0.00243058	-3.03185	citrate lyase beta like
GABRD	0.0313824	0.00243564	3.03122	gamma-aminobutyric acid type A receptor delta subunit
LAX1	0.0313824	0.00243391	-3.03144	lymphocyte transmembrane adaptor 1
SEPW1	0.0313824	0.00243259	-3.0316	NA
ZFP90	0.0313824	0.00243696	-3.03106	ZFP90 zinc finger protein
MSI2	0.0314982	0.00244938	-3.02953	musashi RNA binding protein 2
NCALD	0.0314982	0.00244947	-3.02951	neurocalcin delta
KHNYN	0.0315304	0.00245549	3.02877	KH and NYN domain containing
MCUR1	0.0315304	0.00245435	-3.02891	mitochondrial calcium uniporter regulator 1
LRWD1	0.0316328	0.00246524	3.02758	leucine rich repeats and WD repeat domain containing 1
M1AP	0.0318425	0.00248336	3.02536	meiosis 1 associated protein
NKAPL	0.0319725	0.00249529	3.02391	NFKB activating protein like
REPS1	0.031993	0.00249867	-3.0235	RALBP1 associated Eps domain containing 1
RPGRIP1L	0.0320284	0.00250323	-3.02295	RPGRIP1 like
RELT	0.0320285	0.00250502	3.02273	RELT, TNF receptor
MTMR1	0.0320946	0.00251198	-3.02189	myotubularin related protein 1
PHF23	0.0322183	0.00252527	3.0203	PHD finger protein 23
SLC45A4	0.0322183	0.00252491	3.02034	solute carrier family 45 member 4
DSTN	0.0322749	0.00253151	-3.01955	destrin, actin depolymerizing factor
ACP1	0.0322862	0.00253527	-3.0191	acid phosphatase 1
LSS	0.0322862	0.002536	-3.01901	lanosterol synthase
GPATCH1	0.0324896	0.00255379	-3.01689	G-patch domain containing 1
TSTD2	0.0324964	0.00255614	-3.01662	thiosulfate sulfurtransferase like domain containing 2
CD200R1	0.0325494	0.00256213	-3.01591	CD200 receptor 1
LAMTOR4	0.0325507	0.00256587	3.01546	late endosomal/lysosomal adaptor, MAPK and MTOR activator 4
RSRC2	0.0325507	0.00256539	-3.01552	arginine and serine rich coiled-coil 2
PTPN6	0.0325863	0.0025705	3.01492	protein tyrosine phosphatase, non-receptor type 6
FUT8	0.0326485	0.00257754	-3.01409	fucosyltransferase 8
SLC44A2	0.0326485	0.00257905	3.01391	solute carrier family 44 member 2
MALSU1	0.0326714	0.00258268	-3.01348	mitochondrial assembly of ribosomal large subunit 1
TTLL5	0.032678	0.00258503	-3.01321	tubulin tyrosine ligase like 5
BTRC	0.0328302	0.00260441	-3.01094	beta-transducin repeat containing E3 ubiquitin protein ligase
IFT172	0.0328302	0.00260165	-3.01126	intraflagellar transport 172
LRBA	0.0328302	0.00260324	-3.01108	LPS responsive beige-like anchor protein
SCGB2A1	0.0328302	0.0026015	3.01128	secretoglobin family 2A member 1
GTF3A	0.0329181	0.00261322	-3.00991	general transcription factor IIIA
ADAP1	0.0329247	0.00261632	3.00955	ArfGAP with dual PH domains 1
MBP	0.0329247	0.00261742	3.00943	myelin basic protein
KIAA1147	0.032981	0.00262374	-3.00869	KIAA1147
GNL3	0.0329916	0.00262643	-3.00838	G protein nucleolar 3
ZNF367	0.0330284	0.0026312	-3.00783	zinc finger protein 367
ARF4	0.0331081	0.00264289	3.00648	ADP ribosylation factor 4
ARHGAP27	0.0331081	0.00264289	3.00648	Rho GTPase activating protein 27
DPH5	0.0331081	0.00264416	-3.00634	diphthamide biosynthesis 5
PIANP	0.0331081	0.00264495	3.00625	PILR alpha associated neural protein
SLC39A10	0.0331191	0.00264768	-3.00593	solute carrier family 39 member 10
CXCL3	0.0331943	0.00265554	3.00503	C-X-C motif chemokine ligand 3
LILRB1	0.0333052	0.00266813	3.00359	leukocyte immunoglobulin like receptor B1
POLR1E	0.0333052	0.00266796	-3.00361	RNA polymerase I subunit E
DHRS13	0.033372	0.00267536	3.00277	dehydrogenase/reductase 13
PCTP	0.0334803	0.00268778	3.00136	phosphatidylcholine transfer protein
THEMIS2	0.0334803	0.00268631	3.00152	thymocyte selection associated family member 2
MAP4K3	0.0335015	0.00269135	-3.00095	mitogen-activated protein kinase kinase kinase kinase 3
VCAN	0.0335526	0.00269733	3.00028	versican
HIST1H1C	0.0336915	0.00271037	-2.99881	histone cluster 1 H1 family member c
OR7A10	0.0337487	0.00271686	-2.99808	olfactory receptor family 7 subfamily A member 10
MPEG1	0.0338218	0.00272464	2.99721	macrophage expressed 1
NAP1L4	0.0338276	0.00272699	-2.99695	nucleosome assembly protein 1 like 4
PNISR	0.0338776	0.00273292	-2.99628	PNN interacting serine and arginine rich protein
SRPRB	0.0339942	0.00274422	-2.99502	SRP receptor beta subunit
TADA2B	0.0340977	0.00275448	2.99389	transcriptional adaptor 2B
DUSP14	0.0342164	0.00276598	-2.99262	dual specificity phosphatase 14
KIAA2013	0.0343537	0.00278092	2.99097	KIAA2013
TBC1D2	0.0343537	0.00278033	2.99104	TBC1 domain family member 2
SDHD	0.0345093	0.00279544	2.98938	succinate dehydrogenase complex subunit D
STIL	0.0345555	0.00280112	-2.98876	STIL, centriolar assembly protein
SCRT2	0.0347898	0.00282789	2.98585	scratch family transcriptional repressor 2
SH2B2	0.0347898	0.00282671	2.98598	SH2B adaptor protein 2
TIGD3	0.0347898	0.00282445	2.98622	tigger transposable element derived 3
ZMYM4	0.0347898	0.00282231	-2.98646	zinc finger MYM-type containing 4
ZNF195	0.0347997	0.00283063	-2.98556	zinc finger protein 195
LINC00339	0.0348186	0.00283411	-2.98518	long intergenic non-protein coding RNA 339
GYPA	0.0348341	0.00283733	-2.98483	glycophorin A (MNS blood group)
URI1	0.0348467	0.00284225	-2.9843	URI1, prefoldin like chaperone
ZC3H14	0.0348467	0.00284099	-2.98444	zinc finger CCCH-type containing 14
SYTL2	0.0348547	0.00284484	-2.98402	synaptotagmin like 2
DNAJC1	0.0348935	0.00284996	-2.98347	DnaJ heat shock protein family (Hsp40) member C1
B9D2	0.0349663	0.00285786	2.98263	B9 domain containing 2
SULF2	0.0349792	0.00286087	2.98231	sulfatase 2
MAP1S	0.0350807	0.00287113	2.98121	microtubule associated protein 1S
C5orf63	0.0351171	0.00287743	-2.98054	chromosome 5 open reading frame 63
IRF2	0.0351171	0.00287909	2.98036	interferon regulatory factor 2
MED13L	0.0351171	0.00288126	2.98013	mediator complex subunit 13 like
PKM	0.0351171	0.00288195	2.98006	pyruvate kinase M1/2
ARL13B	0.0352373	0.00289379	-2.9788	ADP ribosylation factor like GTPase 13B
GSC2	0.0354509	0.00291331	2.97674	goosecoid homeobox 2
HM13	0.0355726	0.0029253	2.97548	histocompatibility minor 13
NUP62CL	0.0356812	0.00293622	-2.97434	nucleoporin 62 C-terminal like
TREM1	0.0357393	0.00294301	2.97363	triggering receptor expressed on myeloid cells 1
ARHGAP11A	0.0357511	0.00294597	-2.97332	Rho GTPase activating protein 11A
BRMS1L	0.0358563	0.00295664	-2.97221	breast cancer metastasis-suppressor 1 like
DAPK1	0.0358876	0.00296123	2.97173	death associated protein kinase 1
RASSF3	0.0359595	0.00296917	2.97091	Ras association domain family member 3
CCSER2	0.0360187	0.00297607	-2.9702	coiled-coil serine rich protein 2
BOD1	0.0361556	0.00299546	-2.9682	biorientation of chromosomes in cell division 1
HMGN1	0.0361556	0.00299377	-2.96838	high mobility group nucleosome binding domain 1
IL17C	0.0361556	0.00299034	2.96873	interleukin 17C
ZNF831	0.0361556	0.00299224	-2.96853	zinc finger protein 831
NDOR1	0.0362328	0.00300388	2.96734	NADPH dependent diflavin oxidoreductase 1
NBEAL2	0.0362445	0.00300688	2.96703	neurobeachin like 2
GOT1	0.036299	0.00301343	-2.96637	glutamic-oxaloacetic transaminase 1
SLC6A12	0.0363838	0.0030225	2.96544	solute carrier family 6 member 12
TYK2	0.0363911	0.00302514	2.96517	tyrosine kinase 2
SIRT7	0.0364791	0.00303449	2.96422	sirtuin 7
ELP2	0.0365594	0.00304544	-2.96311	elongator acetyltransferase complex subunit 2
NSD1	0.0365594	0.00304648	2.96301	nuclear receptor binding SET domain protein 1
OMA1	0.0365594	0.00304729	-2.96293	OMA1 zinc metallopeptidase
PIGL	0.0365667	0.00305148	-2.9625	phosphatidylinositol glycan anchor biosynthesis class L
UBE2J2	0.0365667	0.00305199	2.96245	ubiquitin conjugating enzyme E2 J2
C17orf62	0.0366662	0.00306235	2.96141	NA
HIST1H4E	0.0367506	0.00307144	-2.9605	histone cluster 1 H4 family member e
SF3B3	0.0368128	0.00307871	-2.95977	splicing factor 3b subunit 3
GINS4	0.0368301	0.00308221	-2.95942	GINS complex subunit 4
ASB12	0.0368529	0.00308617	-2.95902	ankyrin repeat and SOCS box containing 12
IPO5	0.0368773	0.00309028	-2.95861	importin 5
MIR504	0.0368885	0.00309327	2.95831	microRNA 504
DISP1	0.0371797	0.00312348	-2.95532	dispatched RND transporter family member 1
LYSMD4	0.0371797	0.00312393	-2.95527	LysM domain containing 4
SELK	0.0371797	0.0031227	-2.95539	NA
RFTN1	0.0372282	0.00313008	-2.95467	raftlin, lipid raft linker 1
ABCC4	0.0372584	0.0031347	-2.95421	ATP binding cassette subfamily C member 4
BBS5	0.0374216	0.00315052	-2.95266	Bardet-Biedl syndrome 5
NIPAL3	0.0375807	0.00316602	-2.95114	NIPA like domain containing 3
KIF21A	0.0378059	0.0031871	-2.94909	kinesin family member 21A
UBE2N	0.0379025	0.00319736	-2.9481	ubiquitin conjugating enzyme E2 N
ACSL5	0.0379631	0.00321095	-2.94679	acyl-CoA synthetase long chain family member 5
HES5	0.0379631	0.00321094	2.94679	hes family bHLH transcription factor 5
IL23A	0.0379631	0.00320784	-2.94709	interleukin 23 subunit alpha
NOM1	0.0379631	0.00320546	-2.94732	nucleolar protein with MIF4G domain 1
RNASEH1	0.0379691	0.00321358	-2.94653	ribonuclease H1
USP14	0.0381833	0.00323384	-2.94459	ubiquitin specific peptidase 14
FAHD2A	0.0382894	0.00324497	-2.94353	fumarylacetoacetate hydrolase domain containing 2A
POLA1	0.0383556	0.00325272	-2.94279	DNA polymerase alpha 1, catalytic subunit
EXOSC2	0.0384926	0.00326649	-2.94148	exosome component 2
MIR22HG	0.0385385	0.00327255	2.94091	MIR22 host gene
PDCL3	0.0385826	0.00327845	-2.94035	phosducin like 3
ASF1A	0.0386449	0.0032859	-2.93964	anti-silencing function 1A histone chaperone
IMP3	0.0386947	0.00329446	-2.93884	IMP3, U3 small nucleolar ribonucleoprotein
PHF10	0.0386947	0.00329285	-2.93899	PHD finger protein 10
PYHIN1	0.0387256	0.00329925	-2.93839	pyrin and HIN domain family member 1
ORAI3	0.0387888	0.0033068	2.93768	ORAI calcium release-activated calcium modulator 3
TSEN2	0.0387975	0.00330971	-2.93741	tRNA splicing endonuclease subunit 2
UBE2R2	0.038873	0.00331832	2.9366	ubiquitin conjugating enzyme E2 R2
C9orf66	0.0390407	0.00333482	2.93506	chromosome 9 open reading frame 66
GRIPAP1	0.0391149	0.00334334	2.93427	GRIP1 associated protein 1
CYP1B1-AS1	0.0391287	0.00334773	2.93386	CYP1B1 antisense RNA 1
PDCD2	0.0391287	0.00334889	-2.93375	programmed cell death 2
TMEM64	0.0391295	0.00335115	-2.93355	transmembrane protein 64
CLEC9A	0.0392674	0.00336735	2.93205	C-type lectin domain containing 9A
JAKMIP2	0.0392674	0.00336519	-2.93225	janus kinase and microtubule interacting protein 2
TMTC4	0.0393119	0.00337336	-2.93149	transmembrane and tetratricopeptide repeat containing 4
NDUFAF6	0.0393311	0.0033772	-2.93114	NADH:ubiquinone oxidoreductase complex assembly factor 6
TTC9C	0.0394398	0.00338874	-2.93008	tetratricopeptide repeat domain 9C
RTN4IP1	0.0395418	0.00339971	-2.92908	reticulon 4 interacting protein 1
BRIP1	0.0395457	0.00340446	-2.92864	BRCA1 interacting protein C-terminal helicase 1
MRPL13	0.0395457	0.00340399	-2.92869	mitochondrial ribosomal protein L13
EIF2S2	0.0396309	0.00341844	-2.92737	eukaryotic translation initiation factor 2 subunit beta
TRA2B	0.0396309	0.00341827	-2.92738	transformer 2 beta homolog
TRIM11	0.0396309	0.00341427	2.92775	tripartite motif containing 11
CBX5	0.0396517	0.00342688	-2.9266	chromobox 5
EHBP1	0.0396517	0.00342398	-2.92686	EH domain binding protein 1
RGL4	0.0396517	0.00342506	2.92677	ral guanine nucleotide dissociation stimulator like 4
LRRK1	0.0397926	0.00344129	2.9253	leucine rich repeat kinase 1
CD3G	0.0398535	0.00344894	-2.9246	CD3g molecule
MIR181B2	0.0398535	0.003451	-2.92442	microRNA 181b-2
TTLL4	0.0399318	0.00346001	2.92361	tubulin tyrosine ligase like 4
CYTH4	0.040156	0.00348251	2.92159	cytohesin 4
INPP5F	0.040156	0.00348393	-2.92146	inositol polyphosphate-5-phosphatase F
RNASEH2A	0.0402284	0.00349246	-2.9207	ribonuclease H2 subunit A
KIAA1683	0.040275	0.00349875	2.92014	NA
CDC42EP2	0.0403023	0.00350562	2.91953	CDC42 effector protein 2
GPR108	0.0403023	0.00350371	2.9197	G protein-coupled receptor 108
RHOH	0.0403617	0.00351304	-2.91887	ras homolog family member H
CYP4F2	0.0403854	0.00351736	2.91849	cytochrome P450 family 4 subfamily F member 2
ALDH3A2	0.0404337	0.00352949	-2.91741	aldehyde dehydrogenase 3 family member A2
DGKE	0.0404337	0.00353061	-2.91731	diacylglycerol kinase epsilon
KLHL21	0.0404337	0.00352636	2.91769	kelch like family member 21
OR52K2	0.0404337	0.00352597	2.91772	olfactory receptor family 52 subfamily K member 2
RPL22	0.04056	0.00354617	-2.91594	ribosomal protein L22
ZNF280B	0.04056	0.00354603	-2.91595	zinc finger protein 280B
DOCK2	0.0406522	0.00356409	2.91437	dedicator of cytokinesis 2
DPRX	0.0406522	0.00356493	2.91429	divergent-paired related homeobox
HAUS1	0.0406522	0.00356785	-2.91404	HAUS augmin like complex subunit 1
KLHL3	0.0406522	0.00356327	-2.91444	kelch like family member 3
MTHFD1	0.0406522	0.0035666	-2.91415	methylenetetrahydrofolate dehydrogenase, cyclohydrolase and formyltetrahydrofolate synthetase 1
STRAP	0.0406522	0.00356521	-2.91427	serine/threonine kinase receptor associated protein
ITPK1	0.0410133	0.00360183	2.91108	inositol-tetrakisphosphate 1-kinase
SNORA36C	0.0410238	0.00360506	-2.9108	small nucleolar RNA, H/ACA box 36C
ANAPC5	0.0410642	0.0036109	-2.91029	anaphase promoting complex subunit 5
OSBPL11	0.0411123	0.00361811	2.90967	oxysterol binding protein like 11
SFXN2	0.0411123	0.00361972	-2.90953	sideroflexin 2
CHCHD3	0.0411409	0.0036249	-2.90908	coiled-coil-helix-coiled-coil-helix domain containing 3
KCNA3	0.0411409	0.00362684	-2.90892	potassium voltage-gated channel subfamily A member 3
PCCA	0.0411559	0.00363046	-2.9086	propionyl-CoA carboxylase alpha subunit
LEO1	0.0411739	0.00363435	-2.90827	LEO1 homolog, Paf1/RNA polymerase II complex component
MAPK9	0.0414836	0.003664	-2.90573	mitogen-activated protein kinase 9
MIR146A	0.0419423	0.00370686	-2.90209	microRNA 146a
SNORD116-27	0.042	0.0037143	-2.90146	small nucleolar RNA, C/D box 116-27
KCTD6	0.0420371	0.00371993	-2.90098	potassium channel tetramerization domain containing 6
IPMK	0.0420998	0.00373489	2.89973	inositol polyphosphate multikinase
MCM8	0.0420998	0.00373284	-2.8999	minichromosome maintenance 8 homologous recombination repair factor
PITRM1	0.0420998	0.003733	-2.89988	pitrilysin metallopeptidase 1
SRSF7	0.0420998	0.00373409	-2.89979	serine and arginine rich splicing factor 7
CLIC5	0.0421324	0.00374014	-2.89929	chloride intracellular channel 5
CARF	0.0421606	0.00374499	-2.89888	calcium responsive transcription factor
CEP85	0.0422081	0.00375393	-2.89813	centrosomal protein 85
ZNF607	0.0422081	0.0037524	-2.89826	zinc finger protein 607
CPSF7	0.0422118	0.00375661	2.89791	cleavage and polyadenylation specific factor 7
RP9P	0.0422928	0.00376618	-2.89711	RP9 pseudogene
BCL11A	0.0422979	0.00376969	-2.89682	B cell CLL/lymphoma 11A
COLGALT2	0.0422979	0.00377136	-2.89668	collagen beta(1-O)galactosyltransferase 2
OGFRL1	0.0423638	0.00377961	2.89599	opioid growth factor receptor like 1
CCT4	0.0423862	0.00378735	-2.89535	chaperonin containing TCP1 subunit 4
FSD1L	0.0423862	0.00379819	-2.89445	fibronectin type III and SPRY domain containing 1 like
KCNQ1	0.0423862	0.00378766	2.89532	potassium voltage-gated channel subfamily Q member 1
UQCRBP1	0.0423862	0.003798	-2.89447	ubiquinol-cytochrome c reductase binding protein pseudogene 1
UTF1	0.0423862	0.00379642	2.8946	undifferentiated embryonic cell transcription factor 1
VTRNA1-2	0.0423862	0.00379368	-2.89483	vault RNA 1-2
ZNF826P	0.0423862	0.00379282	-2.8949	zinc finger protein 826, pseudogene
SLAMF6	0.0424087	0.00380257	-2.89409	SLAM family member 6
PDGFRL	0.0426902	0.00383019	2.89182	platelet derived growth factor receptor like
FAM131A	0.0428793	0.00385195	2.89004	family with sequence similarity 131 member A
SMCR8	0.0428793	0.00384971	2.89022	Smith-Magenis syndrome chromosome region, candidate 8
EFCAB2	0.0429811	0.0038635	2.8891	EF-hand calcium binding domain 2
NUP205	0.0430112	0.0038686	-2.88868	nucleoporin 205
TFDP2	0.0430423	0.00387381	-2.88826	transcription factor Dp-2
WDFY3	0.0430677	0.0038785	2.88788	WD repeat and FYVE domain containing 3
MIR210	0.0432318	0.00389569	2.88649	microRNA 210
LOC728175	0.0432417	0.003899	2.88622	NA
STXBP2	0.0433649	0.00391253	2.88513	syntaxin binding protein 2
CLDND2	0.0433798	0.0039163	-2.88483	claudin domain containing 2
UGDH	0.0434372	0.00392391	-2.88422	UDP-glucose 6-dehydrogenase
STK10	0.0434735	0.00392962	2.88376	serine/threonine kinase 10
QRSL1	0.0435834	0.00394198	-2.88277	glutaminyl-tRNA synthase (glutamine-hydrolyzing)-like 1
AMPH	0.0436394	0.00395425	2.88179	amphiphysin
SERBP1	0.0436394	0.00395436	-2.88178	SERPINE1 mRNA binding protein 1
SERPINB10	0.0436394	0.0039498	2.88214	serpin family B member 10
GM2A	0.0437725	0.00397333	2.88027	GM2 ganglioside activator
IARS	0.0437725	0.00397369	-2.88024	isoleucyl-tRNA synthetase
POLA2	0.0437725	0.00397865	-2.87985	DNA polymerase alpha 2, accessory subunit
SDC2	0.0437725	0.00397698	2.87998	syndecan 2
WDR54	0.0437725	0.00397787	-2.87991	WD repeat domain 54
EIF3M	0.0438402	0.00398874	-2.87905	eukaryotic translation initiation factor 3 subunit M
GNLY	0.0438402	0.00399006	-2.87895	granulysin
HIP1	0.0438402	0.00399215	2.87878	huntingtin interacting protein 1
LMO7	0.0439262	0.00400244	-2.87797	LIM domain 7
LOC146880	0.0439326	0.00400547	2.87773	NA
TFB2M	0.0439943	0.00401356	-2.87709	transcription factor B2, mitochondrial
FARSB	0.0441078	0.00403377	-2.87551	phenylalanyl-tRNA synthetase beta subunit
METAP2	0.0441078	0.00403322	-2.87555	methionyl aminopeptidase 2
SLC38A9	0.0441078	0.00403139	-2.8757	solute carrier family 38 member 9
USP44	0.0441078	0.00403038	-2.87577	ubiquitin specific peptidase 44
AP1M1	0.0441155	0.00403694	2.87526	adaptor related protein complex 1 mu 1 subunit
ACTN2	0.0441438	0.00404446	2.87467	actinin alpha 2
NPPC	0.0441438	0.00404293	2.87479	natriuretic peptide C
TMEM86A	0.0442565	0.00405726	2.87368	transmembrane protein 86A
ZNF583	0.0443221	0.00406575	-2.87302	zinc finger protein 583
ACAT2	0.0443601	0.00407172	-2.87255	acetyl-CoA acetyltransferase 2
RNF14	0.0443996	0.00407782	-2.87208	ring finger protein 14
TSPAN16	0.0444827	0.00408794	2.87129	tetraspanin 16
NAP1L1	0.0444948	0.00409154	-2.87102	nucleosome assembly protein 1 like 1
WDR92	0.0445258	0.00409687	-2.8706	WD repeat domain 92
PAK1	0.0445514	0.00410172	2.87023	p21 (RAC1) activated kinase 1
CYP51A1	0.0445686	0.00410579	-2.86992	cytochrome P450 family 51 subfamily A member 1
TNFSF10	0.044652	0.00411596	2.86913	TNF superfamily member 10
IL1RN	0.0446768	0.00412075	2.86877	interleukin 1 receptor antagonist
NAGK	0.0447373	0.00412883	2.86815	N-acetylglucosamine kinase
TUBE1	0.0447611	0.00413353	-2.86779	tubulin epsilon 1
FAM20A	0.0447697	0.00413682	2.86754	FAM20A, golgi associated secretory pathway pseudokinase
GK3P	0.0447918	0.00414137	2.86719	glycerol kinase 3 pseudogene
SOCS3	0.0448617	0.00415034	2.8665	suppressor of cytokine signaling 3
TARBP1	0.0448812	0.00415464	-2.86618	TAR (HIV-1) RNA binding protein 1
ZNF596	0.0449779	0.00416611	-2.8653	zinc finger protein 596
CRLS1	0.0451455	0.00418416	-2.86393	cardiolipin synthase 1
VWA9	0.045151	0.00418718	-2.8637	NA
HEY1	0.0451605	0.00419059	2.86345	hes related family bHLH transcription factor with YRPW motif 1
CEP104	0.0452795	0.00420416	-2.86242	centrosomal protein 104
TMEM19	0.0453128	0.00420978	-2.862	transmembrane protein 19
NGDN	0.0453175	0.00421276	-2.86177	neuroguidin
CCDC127	0.0454035	0.00422328	-2.86098	coiled-coil domain containing 127
HGS	0.0454063	0.00422608	2.86077	hepatocyte growth factor-regulated tyrosine kinase substrate
SNORA29	0.0454632	0.00423392	-2.86019	small nucleolar RNA, H/ACA box 29
SNORD116-24	0.0458521	0.0042727	-2.85729	small nucleolar RNA, C/D box 116-24
RIMKLB	0.0460877	0.00429723	-2.85548	ribosomal modification protein rimK like family member B
C10orf113	0.0463314	0.00432403	-2.8535	chromosome 10 open reading frame 113
OTUD4	0.0463314	0.00432513	-2.85342	OTU deubiquitinase 4
FAM179B	0.0464094	0.004335	-2.8527	NA
TUBGCP5	0.0467138	0.00436604	-2.85043	tubulin gamma complex associated protein 5
PLSCR1	0.0468623	0.00438516	2.84904	phospholipid scramblase 1
PRSS23	0.0468623	0.0043827	-2.84922	serine protease 23
ZNF623	0.0474753	0.00444517	-2.84471	zinc finger protein 623
CABLES1	0.0474971	0.00444987	-2.84437	Cdk5 and Abl enzyme substrate 1
DCAF16	0.0476325	0.00446522	-2.84328	DDB1 and CUL4 associated factor 16
CORO2A	0.0477402	0.00447798	2.84237	coronin 2A
SEC22A	0.0479579	0.00450107	-2.84073	SEC22 homolog A, vesicle trafficking protein
CENPO	0.0480172	0.00450933	-2.84014	centromere protein O
NFKBIZ	0.0481233	0.00452197	2.83925	NFKB inhibitor zeta
RPS21	0.0481543	0.00452758	-2.83885	ribosomal protein S21
PCGF5	0.0482398	0.0045437	-2.83772	polycomb group ring finger 5
TDRD3	0.0482398	0.00454345	-2.83774	tudor domain containing 3
ZNF236	0.0482398	0.00454329	-2.83775	zinc finger protein 236
LY6G6D	0.0485257	0.00457334	2.83564	lymphocyte antigen 6 family member G6D
DKC1	0.0485504	0.00457838	-2.83529	dyskerin pseudouridine synthase 1
MCPH1	0.0486721	0.0045953	-2.83411	microcephalin 1
MKS1	0.0486721	0.0045935	-2.83424	Meckel syndrome, type 1
CACNA2D2	0.048757	0.00460877	-2.83318	calcium voltage-gated channel auxiliary subunit alpha2delta 2
PFDN4	0.048757	0.00460814	-2.83322	prefoldin subunit 4
UBE2D3	0.0488054	0.00461607	2.83267	ubiquitin conjugating enzyme E2 D3
PXN	0.0492015	0.00465627	2.8299	paxillin
SPI1	0.0492153	0.00466033	2.82962	Spi-1 proto-oncogene
PTGES3	0.0492524	0.00466659	-2.82919	prostaglandin E synthase 3
LSM3	0.0496051	0.00470279	-2.82672	LSM3 homolog, U6 small nuclear RNA and mRNA degradation associated
SFXN5	0.0498801	0.00473164	2.82476	sideroflexin 5
