# Supplementary material for: Gene Expression Signatures of Smoking and Acute Myocardial Infarction: A Blood Transcriptome Analysis
Source: Mediators Inflamm. 2025 Jan 15;2025:2431090. doi: 10.1155/mi/2431090 (PMC11753852; doi:10.1155/mi/2431090)
Supplement: Supporting Information 7 — Table S5: GSEA results for DEGs identified by the meta-analysis method. NES, normalized enrichment score. [file 2431090.f7.xlsx]

## Sheet: Stable 4_ GSEA(reactome) of met
ID	Description	setSize	enrichmentScore	NES	pvalue	p.adjust	qvalue	rank	leading_edge	core_enrichment
R-HSA-6798695	Neutrophil degranulation	113	0.555819	4.56748	1e-10	8.33126e-09	3.67304e-09	516	tags=78%, list=32%, signal=57%	80301/5768/150372/3689/6556/28988/3101/140885/387/9961/22918/3684/1378/5329/11031/7133/2212/10288/55004/9545/64386/116844/11025/23250/10970/30/1535/3614/2219/11240/290/4758/10043/5660/23406/6386/11026/2720/978/10555/5265/158747/5724/3310/5580/2357/7305/5023/6280/3916/2358/5476/6402/101/3240/84418/1774/6283/54472/221/535/6282/8972/53831/728/10487/240/5836/1522/27180/7130/411/7226/10890/3687/1509/6…
R-HSA-168249	Innate Immune System	180	0.490634	4.53122	1e-10	8.33126e-09	3.67304e-09	603	tags=76%, list=37%, signal=54%	80301/5768/150372/3689/6556/2885/4615/28988/3101/140885/387/9961/22918/3684/1378/60/5329/5595/11031/7133/9846/2212/10288/55004/9545/64386/116844/7462/11025/23250/10970/30/1535/2220/3614/2219/6850/11240/290/4758/4688/10043/7706/5660/23406/6386/4210/7409/11026/2720/978/10555/9114/5265/158747/71/9051/5724/3310/5580/2357/7305/533/5023/6280/7867/3916/2358/5476/6402/101/8517/3240/351/84418/8651/1774/98…
R-HSA-168256	Immune System	287	0.384776	3.86978	1e-10	8.33126e-09	3.67304e-09	643	tags=66%, list=39%, signal=49%	23765/80301/5768/150372/3689/6556/2185/2885/4615/28988/1438/1052/3101/140885/387/9961/11027/22918/3684/1378/353514/60/5329/5595/11031/944/7133/7132/9846/2212/3383/10288/604/55004/9545/3726/64386/116844/7462/11025/23250/10970/30/1535/2220/3614/2219/6850/11240/290/4758/4688/23295/10043/7706/5660/23406/6386/4210/7409/11026/2720/978/7431/10555/9114/51330/5265/158747/29992/71/9051/5724/867/3310/5580/9…
R-HSA-8953854	Metabolism of RNA	75	-0.406039	-3.62907	1.08198e-10	8.33126e-09	3.67304e-09	865	tags=92%, list=53%, signal=45%	27258/1736/6227/23165/6432/6146/6434/80746/55272/23404/23450/26354/9790/6160/51106/9129/3178/54881/25821/1655/81887/6224/6175/5394/8487/51692/6218/6176/6217/54901/10199/84128/51002/4691/4927/6431/6171/11056/9984/6165/2935/84991/55687/51367/134637/6208/54433/51096/5705/6627/51645/10605/116832/55706/54960/8602/65110/6936/6210/55644/10171/5822/55131/6205/5094/6188/3184/6168/9045
R-HSA-1640170	Cell Cycle	84	-0.366361	-3.4408	6.5204e-09	4.01657e-07	1.7708e-07	861	tags=89%, list=53%, signal=44%	79648/1736/79172/91768/114791/23649/7029/23165/84515/51433/115106/83990/5422/7334/84296/8945/55839/55055/10592/27030/64946/5928/29922/64682/4172/8481/7465/23175/81930/93323/7014/4927/27229/3065/5884/10726/7443/5557/6119/8317/10000/9735/10133/6117/23310/54433/5705/91687/54908/51053/7840/1459/10393/6790/3326/79866/5116/9025/55706/8881/23353/1875/8924/8454/10926/55755/55835/4176/1763/5427/641/5984/5…
R-HSA-72766	Translation	39	-0.488708	-3.33258	1.48206e-08	7.60791e-07	3.35414e-07	855	tags=100%, list=52%, signal=49%	10056/10480/6146/8894/28998/58477/6160/64983/6224/6175/60488/6218/6176/6217/90701/64928/80222/28977/6171/3646/51318/64965/4528/6165/2935/51023/79731/6208/8667/116832/51021/6210/8893/65005/6205/6188/6168/9045
R-HSA-69278	Cell Cycle, Mitotic	70	-0.375719	-3.22779	3.41662e-08	1.33976e-06	5.90665e-07	861	tags=90%, list=53%, signal=44%	79648/79172/91768/114791/23649/7029/23165/84515/51433/115106/5422/84296/8945/55839/55055/10592/64946/5928/29922/64682/4172/8481/7465/23175/81930/93323/4927/27229/3065/10726/7443/5557/6119/8317/10000/9735/10133/6117/23310/5705/91687/54908/51053/7840/1459/10393/6790/3326/79866/5116/55706/8881/1875/8454/10926/55755/55835/4176/1763/5427/5984/26271/286826
R-HSA-162582	Signal Transduction	258	0.268317	2.65914	3.47989e-08	1.33976e-06	5.90665e-07	575	tags=52%, list=35%, signal=40%	537/2185/11060/2885/4615/9826/51291/1438/8569/387/1912/10460/60/1889/5595/23030/10226/7132/58191/23401/9846/87/55004/8650/3726/54518/83999/10970/1535/409/6850/4688/2771/7091/133/5660/2242/7409/6667/2783/7431/9114/64096/10956/158747/71/2850/5724/867/10221/57580/5580/23179/2357/6774/2848/55701/10023/533/6280/6907/3985/7867/2358/2776/8517/116985/351/7094/8651/1439/10645/23092/9844/3570/115727/10409/…
R-HSA-6791226	Major pathway of rRNA processing in the nucleolus and cytosol	33	-0.507365	-3.24027	8.78848e-08	2.92245e-06	1.28843e-06	783	tags=97%, list=48%, signal=52%	6146/55272/23404/26354/9790/6160/54881/81887/6224/6175/5394/6218/6176/6217/10199/84128/4691/6171/11056/6165/6208/51096/116832/8602/6210/10171/5822/55131/6205/6188/6168/9045
R-HSA-72312	rRNA processing	36	-0.487473	-3.19736	9.48847e-08	2.92245e-06	1.28843e-06	783	tags=94%, list=48%, signal=50%	6146/55272/23404/26354/9790/6160/51106/54881/81887/6224/6175/5394/6218/6176/6217/10199/84128/4691/6171/11056/6165/6208/54433/51096/116832/8602/6210/10171/5822/55131/6205/6188/6168/9045
R-HSA-8868773	rRNA processing in the nucleus and cytosol	35	-0.486061	-3.19166	1.16716e-07	3.26805e-06	1.4408e-06	783	tags=94%, list=48%, signal=50%	6146/55272/23404/26354/9790/6160/54881/81887/6224/6175/5394/6218/6176/6217/10199/84128/4691/6171/11056/6165/6208/54433/51096/116832/8602/6210/10171/5822/55131/6205/6188/6168/9045
R-HSA-1280215	Cytokine Signaling in Immune system	97	0.354388	2.7886	3.62599e-07	9.30672e-06	4.1031e-06	704	tags=72%, list=43%, signal=44%	23765/3689/2185/2885/4615/1438/1052/3684/5595/944/7133/7132/9846/3383/604/3726/6850/7706/7409/7431/51330/5724/867/5580/2357/6774/7867/8517/351/8651/1439/3570/6283/375/10673/4205/6737/4067/54472/3055/2887/240/2309/6367/3687/8660/80216/6195/6776/3460/2919/5617/4792/2920/943/5743/257397/4600/8744/6888/4055/2353/1845/5306/1441/5008/5777/3660/27189/7297
R-HSA-449147	Signaling by Interleukins	76	0.37267	2.73264	1.55831e-06	3.69199e-05	1.6277e-05	667	tags=71%, list=41%, signal=44%	23765/3689/2185/2885/4615/1438/1052/3684/5595/7133/7132/9846/3383/604/3726/6850/7409/7431/5724/867/2357/6774/7867/8517/351/8651/1439/3570/6283/375/4205/4067/54472/3055/240/2309/6367/3687/8660/80216/6195/6776/2919/4792/2920/5743/257397/6888/2353/1845/5306/1441/5008/5777
R-HSA-9006934	Signaling by Receptor Tyrosine Kinases	58	0.397101	2.63952	7.204e-06	0.000158488	6.98734e-05	350	tags=50%, list=21%, signal=41%	537/2185/2885/8569/387/60/5595/9846/3726/1535/4688/2242/7409/9114/71/867/10221/5580/6774/533/7867/8651/9844/54106/4205/4067/7039/535/2887
R-HSA-388396	GPCR downstream signalling	54	0.397243	2.58633	1.13951e-05	0.000206453	9.10201e-05	566	tags=69%, list=35%, signal=46%	2885/9826/387/5595/58191/409/2771/133/5660/7409/2783/2850/5724/57580/5580/2357/2848/55701/2358/2776/351/10645/53831/728/2769/1839/6195/2150/4987/9170/2919/84254/80834/29/8698/719/2920
R-HSA-76002	Platelet activation, signaling and aggregation	40	0.439081	2.58625	1.12418e-05	0.000206453	9.10201e-05	370	tags=55%, list=23%, signal=44%	5768/2885/387/5595/87/54518/2153/409/6850/83706/2771/5660/7409/2783/5265/5580/2776/351/7094/4067/10487/2769
R-HSA-109582	Hemostasis	82	0.335223	2.49577	1.08193e-05	0.000206453	9.10201e-05	458	tags=50%, list=28%, signal=38%	9123/5768/3689/2885/140885/387/3684/60/5329/5595/87/54518/2153/409/6850/83706/2771/5660/7409/2783/5265/5271/5580/4097/5023/81928/6402/2776/351/7094/9732/4067/10487/2769/6786/7846/3687/51317/1084/9056/7056
R-HSA-372790	Signaling by GPCR	58	0.383229	2.54732	1.99949e-05	0.000342136	0.000150839	566	tags=67%, list=35%, signal=46%	2885/9826/387/1889/5595/58191/409/2771/133/5660/7409/2783/2850/5724/57580/5580/2357/2848/55701/2358/2776/351/10645/53831/728/2769/6367/1839/6195/2150/4987/9170/2919/84254/80834/29/8698/719/2920
R-HSA-69242	S Phase	26	-0.487243	-2.7693	2.5491e-05	0.000392562	0.000173071	851	tags=100%, list=52%, signal=49%	23649/7029/84515/51433/5422/84296/5928/64682/4172/7465/5557/6119/10000/6117/5705/51053/10393/8881/1875/8454/4176/1763/5427/5984/286826
R-HSA-9658195	Leishmania infection	25	0.514908	2.5151	2.4852e-05	0.000392562	0.000173071	338	tags=64%, list=21%, signal=52%	2885/60/5595/2212/1535/6850/2771/4210/7409/2783/71/9051/351/9844/4067/3055
R-HSA-9010553	Regulation of expression of SLITs and ROBOs	20	-0.52757	-2.69161	3.61217e-05	0.000514538	0.000226847	589	tags=85%, list=36%, signal=55%	6224/6175/6218/6176/6217/6171/6165/2935/6208/5705/116832/65110/6210/6205/6188/6168/9045
R-HSA-69206	G1/S Transition	23	-0.486335	-2.6311	3.67564e-05	0.000514538	0.000226847	851	tags=100%, list=52%, signal=49%	23649/7029/84515/5422/5928/4172/7465/3065/5557/6119/8317/10000/6117/5705/51053/1875/8454/10926/4176/5427/26271/286826
R-HSA-927802	Nonsense-Mediated Decay (NMD)	19	-0.520794	-2.61842	4.00938e-05	0.000514538	0.000226847	589	tags=89%, list=36%, signal=58%	6160/6224/6175/6218/6176/6217/6171/6165/2935/6208/116832/65110/6210/6205/6188/6168/9045
R-HSA-975957	Nonsense Mediated Decay (NMD) enhanced by the Exon Junction Complex (EJC)	19	-0.520794	-2.61842	4.00938e-05	0.000514538	0.000226847	589	tags=89%, list=36%, signal=58%	6160/6224/6175/6218/6176/6217/6171/6165/2935/6208/116832/65110/6210/6205/6188/6168/9045
R-HSA-5633007	Regulation of TP53 Activity	19	-0.515415	-2.59137	4.90866e-05	0.000604747	0.000266618	445	tags=79%, list=27%, signal=58%	3065/5884/84289/6119/10000/6117/56950/1459/6790/64769/6749/1763/641/5984/5931
R-HSA-69620	Cell Cycle Checkpoints	32	-0.419676	-2.65434	5.92814e-05	0.000702256	0.000309607	799	tags=91%, list=49%, signal=47%	84515/51433/83990/7334/55839/55055/64946/64682/4172/7465/81930/5884/10726/6119/8317/9735/6117/5705/91687/54908/10393/9025/8881/8924/10926/4176/1763/641/5984
R-HSA-72613	Eukaryotic Translation Initiation	22	-0.483551	-2.57589	6.71649e-05	0.000738814	0.000325725	855	tags=100%, list=52%, signal=48%	10480/6146/8894/6160/6224/6175/6218/6176/6217/6171/3646/6165/6208/8667/116832/6210/8893/6205/6188/6168/9045
R-HSA-72737	Cap-dependent Translation Initiation	22	-0.483551	-2.57589	6.71649e-05	0.000738814	0.000325725	855	tags=100%, list=52%, signal=48%	10480/6146/8894/6160/6224/6175/6218/6176/6217/6171/3646/6165/6208/8667/116832/6210/8893/6205/6188/6168/9045
R-HSA-69239	Synthesis of DNA	19	-0.503098	-2.52945	7.75713e-05	0.000796398	0.000351112	822	tags=100%, list=50%, signal=50%	84515/51433/5422/84296/64682/4172/5557/6119/6117/5705/51053/10393/8881/8454/4176/1763/5427/5984
R-HSA-5663202	Diseases of signal transduction by growth factor receptors and second messengers	41	0.404401	2.40182	7.55221e-05	0.000796398	0.000351112	596	tags=71%, list=36%, signal=46%	2885/60/1523/5595/9846/3726/54518/83999/409/7409/10956/71/867/6774/6907/7094/4067/7039/2309/1839/9759/1051/8660/6776/1488/9365/391/2280/3516
R-HSA-6811558	PI5P, PP2A and IER3 Regulate PI3K/AKT Signaling	11	0.665228	2.37341	8.05968e-05	0.000800769	0.000353039	554	tags=100%, list=34%, signal=67%	2885/4615/5595/9846/7409/8870/7039/1839/8660/9365/391
R-HSA-69306	DNA Replication	21	-0.515047	-2.68749	8.44318e-05	0.000812656	0.000358279	368	tags=67%, list=23%, signal=52%	5557/6119/8317/6117/5705/51053/10393/8881/8454/10926/4176/1763/5427/5984
R-HSA-6785807	Interleukin-4 and Interleukin-13 signaling	22	0.518643	2.41231	0.000115206	0.00107526	0.000474054	418	tags=68%, list=26%, signal=51%	3689/1052/3684/7133/3383/604/3726/7431/6774/8651/3570/240/2309/6367/3687
R-HSA-72764	Eukaryotic Translation Termination	18	-0.514031	-2.5244	0.000124929	0.00109938	0.000484688	662	tags=89%, list=41%, signal=53%	6160/6224/6175/6218/6176/6217/6171/6165/2935/6208/116832/6210/6205/6188/6168/9045
R-HSA-975956	Nonsense Mediated Decay (NMD) independent of the Exon Junction Complex (EJC)	18	-0.514031	-2.5244	0.000124929	0.00109938	0.000484688	662	tags=89%, list=41%, signal=53%	6160/6224/6175/6218/6176/6217/6171/6165/2935/6208/116832/6210/6205/6188/6168/9045
R-HSA-1799339	SRP-dependent cotranslational protein targeting to membrane	19	-0.486824	-2.44763	0.000158936	0.00135729	0.000598395	712	tags=89%, list=44%, signal=51%	58477/6160/6224/6175/6218/6176/6217/90701/6171/6165/6208/116832/6210/6205/6188/6168/9045
R-HSA-71387	Metabolism of carbohydrates	39	0.395581	2.30151	0.000163051	0.00135729	0.000598395	694	tags=77%, list=42%, signal=45%	50515/7086/2539/3101/2529/5210/5226/5209/3340/51363/6548/2720/8402/5256/22856/5836/2597/411/5230/6483/2131/10402/226/6888/11261/25796/5837/10894/1462/5315
R-HSA-72689	Formation of a pool of free 40S subunits	20	-0.485118	-2.47502	0.000205451	0.00145973	0.000643556	589	tags=100%, list=36%, signal=65%	10480/6146/6160/6224/6175/6218/6176/6217/6171/3646/6165/6208/8667/116832/6210/6205/6188/6168/9045
R-HSA-453279	Mitotic G1 phase and G1/S transition	24	-0.441017	-2.40596	0.000212535	0.00145973	0.000643556	851	tags=96%, list=52%, signal=47%	91768/23649/7029/84515/5422/5928/4172/7465/3065/5557/6119/8317/10000/6117/5705/51053/1875/8454/10926/4176/5427/26271/286826
R-HSA-375276	Peptide ligand-binding receptors	14	0.606148	2.36708	0.000218011	0.00145973	0.000643556	566	tags=93%, list=35%, signal=61%	1889/58191/5660/2357/2358/351/728/6367/2150/4987/2919/719/2920
R-HSA-2029480	Fcgamma receptor (FCGR) dependent phagocytosis	16	0.563796	2.33036	0.000190672	0.00145973	0.000643556	338	tags=69%, list=21%, signal=55%	2885/60/5595/2212/6850/7409/71/5580/9844/4067/3055
R-HSA-194138	Signaling by VEGF	15	0.575266	2.32139	0.000193428	0.00145973	0.000643556	307	tags=67%, list=19%, signal=55%	2185/387/60/1535/4688/7409/71/5580/7867/9844
R-HSA-4420097	VEGFA-VEGFR2 Pathway	15	0.575266	2.32139	0.000193428	0.00145973	0.000643556	307	tags=67%, list=19%, signal=55%	2185/387/60/1535/4688/7409/71/5580/7867/9844
R-HSA-168898	Toll-like Receptor Cascades	34	0.417738	2.32013	0.00020112	0.00145973	0.000643556	641	tags=76%, list=39%, signal=47%	3689/4615/3684/5595/6280/7867/8517/351/8651/6283/54106/4205/10695/7096/23643/7100/80216/6195/7099/4792/114609/10333/257397/81622/2353/1845
R-HSA-512988	Interleukin-3, Interleukin-5 and GM-CSF signaling	12	0.621268	2.28172	0.000216417	0.00145973	0.000643556	338	tags=75%, list=21%, signal=60%	2885/1438/9846/6850/7409/867/1439/4067/3055
R-HSA-74752	Signaling by Insulin receptor	13	0.598915	2.26161	0.000209236	0.00145973	0.000643556	552	tags=92%, list=34%, signal=62%	537/2885/5595/9846/9114/533/54106/535/2887/8660/529/9365
R-HSA-156827	L13a-mediated translational silencing of Ceruloplasmin expression	21	-0.483251	-2.52157	0.00024265	0.00149327	0.000658347	855	tags=100%, list=52%, signal=48%	10480/6146/8894/6160/6224/6175/6218/6176/6217/6171/3646/6165/6208/8667/116832/6210/6205/6188/6168/9045
R-HSA-168255	Influenza Infection	21	-0.483251	-2.52157	0.00024265	0.00149327	0.000658347	855	tags=100%, list=52%, signal=48%	23165/6146/3843/6160/6224/6175/6218/6176/6217/4927/6171/6165/6208/116832/55706/6210/6205/6188/6168/9045
R-HSA-168273	Influenza Viral RNA Transcription and Replication	21	-0.483251	-2.52157	0.00024265	0.00149327	0.000658347	855	tags=100%, list=52%, signal=48%	23165/6146/3843/6160/6224/6175/6218/6176/6217/4927/6171/6165/6208/116832/55706/6210/6205/6188/6168/9045
R-HSA-72706	GTP hydrolysis and joining of the 60S ribosomal subunit	21	-0.483251	-2.52157	0.00024265	0.00149327	0.000658347	855	tags=100%, list=52%, signal=48%	10480/6146/8894/6160/6224/6175/6218/6176/6217/6171/3646/6165/6208/8667/116832/6210/6205/6188/6168/9045
R-HSA-156842	Eukaryotic Translation Elongation	17	-0.508839	-2.41418	0.000266656	0.00149327	0.000658347	662	tags=88%, list=41%, signal=53%	6160/6224/6175/6218/6176/6217/6171/6165/6208/116832/6210/6205/6188/6168/9045
R-HSA-156902	Peptide chain elongation	17	-0.508839	-2.41418	0.000266656	0.00149327	0.000658347	662	tags=88%, list=41%, signal=53%	6160/6224/6175/6218/6176/6217/6171/6165/6208/116832/6210/6205/6188/6168/9045
R-HSA-192823	Viral mRNA Translation	17	-0.508839	-2.41418	0.000266656	0.00149327	0.000658347	662	tags=88%, list=41%, signal=53%	6160/6224/6175/6218/6176/6217/6171/6165/6208/116832/6210/6205/6188/6168/9045
R-HSA-2408522	Selenoamino acid metabolism	17	-0.508839	-2.41418	0.000266656	0.00149327	0.000658347	662	tags=88%, list=41%, signal=53%	6160/6224/6175/6218/6176/6217/6171/6165/6208/116832/6210/6205/6188/6168/9045
R-HSA-2408557	Selenocysteine synthesis	17	-0.508839	-2.41418	0.000266656	0.00149327	0.000658347	662	tags=88%, list=41%, signal=53%	6160/6224/6175/6218/6176/6217/6171/6165/6208/116832/6210/6205/6188/6168/9045
R-HSA-74160	Gene expression (Transcription)	136	-0.198974	-2.15741	0.000273888	0.00150638	0.000664126	495	tags=48%, list=30%, signal=36%	285349/163255/140612/23269/6619/892/4927/86/3065/6431/90075/1350/117608/2146/5884/9984/219749/6605/84289/6119/8317/10000/5588/2176/51123/79175/339559/6117/9031/55900/9533/22869/28984/92283/162239/5705/112495/56950/1459/10393/6790/80012/374900/8575/57209/55706/8881/6741/80312/1875/11022/29102/27327/64769/8454/6095/6749/3458/55835/4436/84108/1763/641/5984/5931
R-HSA-9664407	Parasite infection	12	0.613215	2.25215	0.00029169	0.00152272	0.00067133	338	tags=75%, list=21%, signal=60%	2885/60/5595/6850/7409/71/9844/4067/3055
R-HSA-9664417	Leishmania phagocytosis	12	0.613215	2.25215	0.00029169	0.00152272	0.00067133	338	tags=75%, list=21%, signal=60%	2885/60/5595/6850/7409/71/9844/4067/3055
R-HSA-9664422	FCGR3A-mediated phagocytosis	12	0.613215	2.25215	0.00029169	0.00152272	0.00067133	338	tags=75%, list=21%, signal=60%	2885/60/5595/6850/7409/71/9844/4067/3055
R-HSA-1433557	Signaling by SCF-KIT	12	0.610734	2.24303	0.0003218	0.00165191	0.000728284	350	tags=75%, list=21%, signal=59%	2885/9846/2242/7409/867/6774/8651/4067/2887
R-HSA-69002	DNA Replication Pre-Initiation	17	-0.502475	-2.38398	0.000332349	0.00167809	0.000739827	822	tags=100%, list=50%, signal=50%	84515/51433/5422/64682/4172/5557/6119/8317/6117/5705/51053/10393/8881/10926/4176/5427
R-HSA-68886	M Phase	39	-0.327727	-2.23482	0.000381968	0.00189752	0.000836568	861	tags=87%, list=53%, signal=42%	79648/79172/114791/23165/51433/115106/55839/55055/10592/64946/29922/64682/8481/23175/81930/93323/4927/27229/10726/7443/9735/23310/5705/91687/54908/7840/1459/10393/5116/55706/8881/55755/55835/26271
R-HSA-382551	Transport of small molecules	50	0.351685	2.24927	0.000389629	0.00190485	0.000839802	468	tags=54%, list=29%, signal=40%	9123/537/6556/124935/206358/366/23250/6548/55911/2783/10367/9114/10956/23315/56606/51296/533/7439/535/27173/7226/140679/5002/19/368/9056/219931
R-HSA-166016	Toll Like Receptor 4 (TLR4) Cascade	29	0.419704	2.16963	0.00051334	0.00247045	0.00108916	641	tags=76%, list=39%, signal=47%	3689/4615/3684/5595/6280/7867/8517/351/8651/6283/4205/7096/23643/80216/6195/7099/4792/114609/10333/257397/2353/1845
R-HSA-453274	Mitotic G2-G2/M phases	22	-0.433375	-2.30861	0.000620969	0.00289786	0.00127759	612	tags=77%, list=37%, signal=49%	5928/29922/8481/7465/93323/27229/10133/5705/7840/6790/3326/79866/5116/8454/55755/55835/286826
R-HSA-69275	G2/M Transition	22	-0.433375	-2.30861	0.000620969	0.00289786	0.00127759	612	tags=77%, list=37%, signal=49%	5928/29922/8481/7465/93323/27229/10133/5705/7840/6790/3326/79866/5116/8454/55755/55835/286826
R-HSA-73886	Chromosome Maintenance	17	-0.479579	-2.27535	0.000764263	0.00351333	0.00154894	859	tags=100%, list=53%, signal=48%	79172/23649/5422/55839/64946/5928/7014/5557/6119/6117/54433/91687/1763/641/5984/5931
R-HSA-212436	Generic Transcription Pathway	107	-0.199704	-1.98152	0.000796977	0.00360984	0.00159149	495	tags=49%, list=30%, signal=36%	285349/163255/140612/23269/892/86/3065/90075/1350/117608/2146/5884/219749/6605/84289/6119/8317/10000/5588/2176/51123/79175/339559/6117/55900/22869/28984/92283/162239/5705/56950/1459/10393/6790/80012/374900/57209/8881/1875/27327/64769/8454/6095/6749/3458/55835/4436/84108/1763/641/5984/5931
R-HSA-1236975	Antigen processing-Cross presentation	11	0.598067	2.13379	0.000930652	0.00415421	0.00183149	532	tags=91%, list=33%, signal=62%	4615/1535/4688/6280/8517/7096/23643/7099/114609/10333
R-HSA-425407	SLC-mediated transmembrane transport	18	0.490649	2.09549	0.00100953	0.00444194	0.00195834	455	tags=67%, list=28%, signal=49%	9123/6556/124935/206358/6548/23315/56606/51296/27173/140679/5002/9056
R-HSA-166520	Signaling by NTRKs	13	0.550297	2.07802	0.0010889	0.00465805	0.00205362	463	tags=77%, list=28%, signal=56%	2885/387/5595/3726/10221/6774/7867/4205/8660/6195
R-HSA-187037	Signaling by NTRK1 (TRKA)	13	0.550297	2.07802	0.0010889	0.00465805	0.00205362	463	tags=77%, list=28%, signal=56%	2885/387/5595/3726/10221/6774/7867/4205/8660/6195
R-HSA-69481	G2/M Checkpoints	18	-0.450234	-2.2111	0.0011433	0.00482379	0.00212669	420	tags=67%, list=26%, signal=50%	5884/6119/8317/6117/5705/9025/8924/10926/4176/1763/641/5984
R-HSA-5368286	Mitochondrial translation initiation	11	-0.550571	-2.15803	0.00118553	0.00486858	0.00214643	616	tags=91%, list=38%, signal=57%	64983/60488/64928/28977/51318/64965/4528/51023/51021/65005
R-HSA-5368287	Mitochondrial translation	11	-0.550571	-2.15803	0.00118553	0.00486858	0.00214643	616	tags=91%, list=38%, signal=57%	64983/60488/64928/28977/51318/64965/4528/51023/51021/65005
R-HSA-9633012	Response of EIF2AK4 (GCN2) to amino acid deficiency	20	-0.43749	-2.23203	0.0012354	0.00500662	0.00220729	783	tags=90%, list=48%, signal=47%	6146/8894/6160/6224/6175/6218/6176/6217/440/6171/6165/6208/116832/6210/6205/6188/6168/9045
R-HSA-73857	RNA Polymerase II Transcription	117	-0.18769	-1.94303	0.00125937	0.00503749	0.0022209	495	tags=47%, list=30%, signal=35%	285349/163255/140612/23269/6619/892/86/3065/6431/90075/1350/117608/2146/5884/9984/219749/6605/84289/6119/8317/10000/5588/2176/51123/79175/339559/6117/55900/22869/28984/92283/162239/5705/56950/1459/10393/6790/80012/374900/57209/8881/1875/27327/64769/8454/6095/6749/3458/55835/4436/84108/1763/641/5984/5931
R-HSA-1500931	Cell-Cell communication	14	0.551089	2.15207	0.0013323	0.00519427	0.00229003	245	tags=57%, list=15%, signal=49%	2185/2885/140885/60/87/71/7408/7305
R-HSA-5653656	Vesicle-mediated transport	60	0.303343	2.02925	0.00131626	0.00519427	0.00229003	470	tags=50%, list=29%, signal=37%	2885/60/1523/11031/10226/23299/2153/409/5265/71/22820/867/8218/9609/3240/8677/351/4122/6272/375/7039/1522/7846/3267/2590/1839/10890/4218/112574/8408
R-HSA-199991	Membrane Trafficking	58	0.304918	2.02678	0.00144856	0.00557696	0.00245874	470	tags=50%, list=29%, signal=37%	2885/60/1523/11031/10226/23299/2153/409/5265/71/22820/867/8218/9609/8677/351/4122/6272/375/7039/1522/7846/3267/2590/1839/10890/4218/112574/8408
R-HSA-5684996	MAPK1/MAPK3 signaling	26	0.431817	2.14924	0.00154718	0.00567298	0.00250107	434	tags=62%, list=27%, signal=46%	2885/1438/60/5595/54518/409/64096/71/23179/7094/1439/3570/115727/7039/1839/8660
R-HSA-451927	Interleukin-2 family signaling	10	0.619933	2.13986	0.00151518	0.00567298	0.00250107	302	tags=70%, list=18%, signal=57%	2185/2885/1438/9846/6850/6774/1439
R-HSA-5260271	Diseases of Immune System	12	0.564264	2.07236	0.0015432	0.00567298	0.00250107	576	tags=92%, list=35%, signal=60%	4615/6280/8517/7096/23643/7100/7099/4792/114609/10333/81622
R-HSA-5602358	Diseases associated with the TLR signaling cascade	12	0.564264	2.07236	0.0015432	0.00567298	0.00250107	576	tags=92%, list=35%, signal=60%	4615/6280/8517/7096/23643/7100/7099/4792/114609/10333/81622
R-HSA-418594	G alpha (i) signalling events	27	0.413459	2.07924	0.00161269	0.00584362	0.00257631	566	tags=74%, list=35%, signal=49%	58191/2771/5660/2783/5580/2357/2358/2776/351/10645/728/2769/4987/9170/2919/84254/80834/8698/719/2920
R-HSA-2029482	Regulation of actin dynamics for phagocytic cup formation	13	0.532359	2.01028	0.00169881	0.00608411	0.00268233	307	tags=62%, list=19%, signal=50%	2885/60/5595/2212/6850/7409/71/9844
R-HSA-9012999	RHO GTPase cycle	63	0.286415	1.96093	0.00186088	0.00658795	0.00290446	329	tags=37%, list=20%, signal=30%	537/2185/11060/2885/9826/51291/387/60/87/55004/10970/1535/4688/7409/7431/158747/71/57580/55701/116985/23092/10409/9732
R-HSA-73894	DNA Repair	33	-0.315031	-2.01193	0.00201286	0.007045	0.00310596	582	tags=70%, list=36%, signal=46%	56852/2547/85015/79728/10635/7014/86/5884/6119/2176/6117/9031/22976/10038/22909/9025/8924/55775/4436/1763/5427/641/5984
R-HSA-5673001	RAF/MAP kinase cascade	24	0.438827	2.11381	0.00204271	0.00706914	0.00311661	434	tags=62%, list=27%, signal=47%	2885/1438/60/5595/54518/409/64096/71/23179/7094/1439/115727/7039/1839/8660
R-HSA-1643685	Disease	199	0.199639	1.87079	0.00209243	0.00716077	0.00315701	589	tags=49%, list=36%, signal=35%	23765/2885/4615/1438/1052/60/7156/1523/5595/6916/9846/2212/91662/3726/54518/83999/1535/409/3614/6850/4758/2771/256435/8178/7706/4210/7409/2720/6667/2783/9150/10956/71/9051/10610/867/5119/56606/6948/6774/4245/6280/57617/6907/5476/22856/8517/351/7094/1439/9844/3570/375/54106/4067/7039/1593/3055/7096/23643/7846/7100/2309/4853/411/1839/5002/9759/51317/19/1051/8660/5230/368/9056/64180/6776/3460/7099/1…
R-HSA-373755	Semaphorin interactions	11	0.565537	2.01773	0.00211783	0.00716803	0.0031602	295	tags=64%, list=18%, signal=52%	64218/9826/387/2242/7305/3985/7094
R-HSA-5693532	DNA Double-Strand Break Repair	21	-0.422858	-2.20645	0.00217612	0.00728526	0.00321189	475	tags=71%, list=29%, signal=51%	79728/10635/5884/6119/6117/9031/22976/10038/9025/8924/55775/1763/5427/641/5984
R-HSA-446203	Asparagine N-linked glycosylation	32	0.376416	2.02696	0.00221173	0.00732488	0.00322936	562	tags=66%, list=34%, signal=44%	2153/4758/256435/2720/5265/10956/10610/22820/4245/80896/5476/4122/375/7039/1522/7846/6483/432/51005/10402/55741
R-HSA-1474244	Extracellular matrix organization	22	0.446329	2.07597	0.00259752	0.00833369	0.00367412	680	tags=82%, list=42%, signal=48%	3689/3684/3383/87/64386/101/351/8728/84034/5351/79709/3687/1509/5650/3681/4323/977/1462
R-HSA-6783783	Interleukin-10 signaling	12	0.541641	1.98928	0.00255161	0.00833369	0.00367412	755	tags=100%, list=46%, signal=54%	7133/7132/3383/5724/2357/6774/6367/2919/2920/5743/7297/3557
R-HSA-9716542	Signaling by Rho GTPases, Miro GTPases and RHOBTB3	82	0.258029	1.92105	0.00258559	0.00833369	0.00367412	329	tags=34%, list=20%, signal=29%	537/2185/11060/2885/9826/51291/387/60/5595/10226/87/55004/10970/1535/4688/7409/7431/158747/71/57580/5580/55701/6280/3985/116985/23092/10409/9732
R-HSA-2682334	EPH-Ephrin signaling	10	0.598681	2.06651	0.00264341	0.00839351	0.00370049	331	tags=70%, list=20%, signal=56%	387/60/6386/71/8218/3985/4067
R-HSA-68962	Activation of the pre-replicative complex	12	-0.506915	-2.06724	0.00278704	0.00871334	0.00384149	368	tags=100%, list=23%, signal=78%	84515/5422/4172/5557/6119/8317/6117/51053/10926/4176/5427
R-HSA-199418	Negative regulation of the PI3K/AKT network	13	0.515698	1.94737	0.00280072	0.00871334	0.00384149	554	tags=85%, list=34%, signal=56%	2885/4615/5595/9846/7409/8870/7039/1839/8660/9365/391
R-HSA-5693538	Homology Directed Repair	16	-0.467236	-2.14749	0.00296058	0.00895109	0.00394631	475	tags=75%, list=29%, signal=54%	79728/10635/5884/6119/6117/10038/9025/8924/1763/5427/641/5984
R-HSA-166058	MyD88:MAL(TIRAP) cascade initiated on plasma membrane	26	0.416695	2.07398	0.00310963	0.00895109	0.00394631	641	tags=77%, list=39%, signal=47%	4615/5595/6280/7867/8517/351/8651/6283/4205/7096/23643/80216/6195/7099/4792/114609/10333/257397/2353/1845
R-HSA-168179	Toll Like Receptor TLR1:TLR2 Cascade	26	0.416695	2.07398	0.00310963	0.00895109	0.00394631	641	tags=77%, list=39%, signal=47%	4615/5595/6280/7867/8517/351/8651/6283/4205/7096/23643/80216/6195/7099/4792/114609/10333/257397/2353/1845
R-HSA-168188	Toll Like Receptor TLR6:TLR2 Cascade	26	0.416695	2.07398	0.00310963	0.00895109	0.00394631	641	tags=77%, list=39%, signal=47%	4615/5595/6280/7867/8517/351/8651/6283/4205/7096/23643/80216/6195/7099/4792/114609/10333/257397/2353/1845
R-HSA-181438	Toll Like Receptor 2 (TLR2) Cascade	26	0.416695	2.07398	0.00310963	0.00895109	0.00394631	641	tags=77%, list=39%, signal=47%	4615/5595/6280/7867/8517/351/8651/6283/4205/7096/23643/80216/6195/7099/4792/114609/10333/257397/2353/1845
R-HSA-5685942	HDR through Homologous Recombination (HRR)	11	-0.517247	-2.02741	0.00310893	0.00895109	0.00394631	475	tags=82%, list=29%, signal=58%	79728/10635/5884/6119/6117/1763/5427/641/5984
R-HSA-9675135	Diseases of DNA repair	11	-0.516427	-2.0242	0.00310893	0.00895109	0.00394631	475	tags=82%, list=29%, signal=58%	79728/10635/5884/6119/6117/4436/1763/641/5984
R-HSA-73887	Death Receptor Signalling	15	0.491113	1.9818	0.00309631	0.00895109	0.00394631	281	tags=53%, list=17%, signal=45%	4615/9826/387/7132/7409/57580/55701/8517
R-HSA-9674555	Signaling by CSF3 (G-CSF)	12	0.534855	1.96435	0.00322448	0.00919575	0.00405418	766	tags=100%, list=47%, signal=53%	2885/9846/6850/6774/8651/4067/3055/6776/1441/7297/9021/7323
R-HSA-9754678	SARS-CoV-2 modulates host translation machinery	10	-0.56637	-2.12052	0.00333585	0.00938218	0.00413637	589	tags=90%, list=36%, signal=58%	6224/8487/6218/6217/6208/54960/6210/6205/6188
R-HSA-157579	Telomere Maintenance	11	-0.512348	-2.00821	0.00338124	0.00938218	0.00413637	457	tags=73%, list=28%, signal=53%	7014/5557/6119/6117/54433/1763/641/5984
R-HSA-180786	Extension of Telomeres	11	-0.512348	-2.00821	0.00338124	0.00938218	0.00413637	457	tags=73%, list=28%, signal=53%	7014/5557/6119/6117/54433/1763/641/5984
R-HSA-72203	Processing of Capped Intron-Containing Pre-mRNA	21	-0.405528	-2.11602	0.00390789	0.0106147	0.00467975	904	tags=95%, list=55%, signal=43%	79869/27258/23165/6432/6434/23450/9129/3178/1655/51692/4927/6431/9984/84991/6627/51645/55706/6936/5094/3184
R-HSA-2219528	PI3K/AKT Signaling in Cancer	10	0.580267	2.00295	0.00388374	0.0106147	0.00467975	554	tags=90%, list=34%, signal=60%	2885/9846/7409/7039/2309/1839/8660/9365/391
R-HSA-5683057	MAPK family signaling cascades	31	0.368609	1.96258	0.00392881	0.0106147	0.00467975	434	tags=55%, list=27%, signal=41%	2885/1438/60/5595/54518/409/64096/71/23179/7094/1439/3570/115727/7039/2309/1839/8660
R-HSA-6790901	rRNA modification in the nucleus and cytosol	12	-0.491127	-2.00286	0.00403081	0.0107956	0.0047595	503	tags=75%, list=31%, signal=52%	10199/84128/11056/6208/54433/51096/8602/10171/5822
R-HSA-194315	Signaling by Rho GTPases	80	0.253185	1.86408	0.00448531	0.0119093	0.0052505	329	tags=34%, list=20%, signal=28%	537/2185/11060/2885/9826/51291/387/60/5595/87/55004/10970/1535/4688/7409/7431/158747/71/57580/5580/55701/6280/3985/116985/23092/10409/9732
R-HSA-112316	Neuronal System	32	0.359223	1.93438	0.0045544	0.0119894	0.00528581	772	tags=81%, list=47%, signal=44%	28988/5595/9647/2752/2771/2783/3772/8825/10645/57622/7846/54413/140679/64130/6195/26037/80331/84254/3759/777/90134/9463/6539/3784/88/9254
R-HSA-5617833	Cilium Assembly	27	-0.342041	-1.99639	0.00467341	0.0119951	0.00528833	809	tags=81%, list=50%, signal=42%	10575/115106/129880/200894/26160/23322/8481/84902/9657/79809/93323/26146/7840/10576/5116/56912/91147/583/55755/57728/55835/27241
R-HSA-69190	DNA strand elongation	11	-0.500617	-1.96223	0.00460664	0.0119951	0.00528833	822	tags=100%, list=50%, signal=50%	84515/5422/84296/4172/5557/6119/6117/4176/1763/5984
R-HSA-500792	GPCR ligand binding	28	0.365675	1.86062	0.00464347	0.0119951	0.00528833	566	tags=68%, list=35%, signal=45%	1889/58191/133/5660/2783/5724/2357/2358/351/728/6367/2150/4987/9170/2919/80834/8698/719/2920
R-HSA-373076	Class A/1 (Rhodopsin-like receptors)	22	0.422333	1.96435	0.00475919	0.0121143	0.00534089	566	tags=73%, list=35%, signal=48%	1889/58191/5660/5724/2357/2358/351/728/6367/2150/4987/9170/2919/8698/719/2920
R-HSA-72163	mRNA Splicing - Major Pathway	16	-0.451453	-2.07496	0.00509357	0.0127546	0.0056232	904	tags=100%, list=55%, signal=45%	27258/6432/6434/23450/9129/3178/1655/51692/6431/84991/6627/51645/6936/5094/3184
R-HSA-72172	mRNA Splicing	16	-0.451453	-2.07496	0.00509357	0.0127546	0.0056232	904	tags=100%, list=55%, signal=45%	27258/6432/6434/23450/9129/3178/1655/51692/6431/84991/6627/51645/6936/5094/3184
R-HSA-3700989	Transcriptional Regulation by TP53	39	-0.2733	-1.86368	0.0051486	0.0127885	0.00563812	445	tags=54%, list=27%, signal=40%	3065/1350/5884/84289/6119/10000/2176/6117/28984/56950/1459/6790/27327/64769/6749/55835/4436/1763/641/5984/5931
R-HSA-5693567	HDR through Homologous Recombination (HRR) or Single Strand Annealing (SSA)	15	-0.45125	-2.01435	0.00521559	0.0128512	0.00566578	475	tags=73%, list=29%, signal=52%	79728/10635/5884/6119/6117/9025/8924/1763/5427/641/5984
R-HSA-1430728	Metabolism	207	0.182869	1.73063	0.00531689	0.0129968	0.00572998	286	tags=26%, list=18%, signal=24%	9123/50515/4520/7086/2539/9489/3101/79143/4802/2529/5210/5447/10226/6916/84649/5226/2752/3613/5209/3340/1890/51363/30/3614/3632/6548/4758/2771/27284/2180/7421/5660/2720/978/6667/2783/8402/10555/65220/10162/6945/64419/23179/6948/3034/51292/5256/6907/5476/6573/22856/2776/51380
R-HSA-68877	Mitotic Prometaphase	24	-0.353602	-1.92907	0.00537441	0.013034	0.00574637	666	tags=75%, list=41%, signal=45%	55839/55055/10592/64946/29922/8481/81930/93323/27229/10726/9735/91687/54908/7840/1459/5116/55755/55835
R-HSA-5389840	Mitochondrial translation elongation	10	-0.542582	-2.03145	0.00561003	0.0133945	0.0059053	616	tags=90%, list=38%, signal=56%	64983/60488/64928/28977/51318/64965/51023/51021/65005
R-HSA-5419276	Mitochondrial translation termination	10	-0.542582	-2.03145	0.00561003	0.0133945	0.0059053	616	tags=90%, list=38%, signal=56%	64983/60488/64928/28977/51318/64965/51023/51021/65005
R-HSA-2555396	Mitotic Metaphase and Anaphase	20	-0.385808	-1.96835	0.0058125	0.0135247	0.0059627	854	tags=90%, list=52%, signal=43%	79172/23165/51433/55839/55055/64946/64682/81930/10726/7443/9735/5705/91687/54908/10393/55706/8881/26271
R-HSA-72649	Translation initiation complex formation	12	-0.480568	-1.9598	0.00597194	0.0135247	0.0059627	855	tags=100%, list=52%, signal=48%	10480/8894/6224/6218/6217/3646/6208/8667/6210/6205/6188
R-HSA-72662	Activation of the mRNA upon binding of the cap-binding complex and eIFs, and subsequent binding to 43S	12	-0.480568	-1.9598	0.00597194	0.0135247	0.0059627	855	tags=100%, list=52%, signal=48%	10480/8894/6224/6218/6217/3646/6208/8667/6210/6205/6188
R-HSA-72695	Formation of the ternary complex, and subsequently, the 43S complex	12	-0.480568	-1.9598	0.00597194	0.0135247	0.0059627	855	tags=100%, list=52%, signal=48%	10480/8894/6224/6218/6217/3646/6208/8667/6210/6205/6188
R-HSA-72702	Ribosomal scanning and start codon recognition	12	-0.480568	-1.9598	0.00597194	0.0135247	0.0059627	855	tags=100%, list=52%, signal=48%	10480/8894/6224/6218/6217/3646/6208/8667/6210/6205/6188
R-HSA-68882	Mitotic Anaphase	19	-0.377702	-1.89899	0.0058085	0.0135247	0.0059627	854	tags=89%, list=52%, signal=43%	79172/23165/51433/55839/55055/64946/64682/81930/10726/7443/9735/5705/91687/54908/10393/55706/8881
R-HSA-416476	G alpha (q) signalling events	20	0.414911	1.86057	0.00579755	0.0135247	0.0059627	622	tags=75%, list=38%, signal=47%	2885/5595/2783/5724/5580/2358/2776/351/2769/1839/6195/2150/9170/221955/1608
R-HSA-71291	Metabolism of amino acids and derivatives	35	-0.291187	-1.91204	0.00613289	0.0137878	0.0060787	662	tags=69%, list=41%, signal=42%	6160/594/6224/6175/6218/6176/6217/440/3081/6171/5832/6165/56922/51601/6208/51074/5705/4953/116832/6210/6205/6188/6168/9045
R-HSA-6804756	Regulation of TP53 Activity through Phosphorylation	12	-0.47468	-1.93579	0.00662005	0.0147752	0.00651401	420	tags=75%, list=26%, signal=56%	5884/6119/6117/1459/6790/6749/1763/641/5984
R-HSA-8848021	Signaling by PTK6	10	0.556893	1.92227	0.00680671	0.0149748	0.006602	500	tags=80%, list=31%, signal=56%	387/867/6774/116985/9844/1796/1839/2034
R-HSA-9006927	Signaling by Non-Receptor Tyrosine Kinases	10	0.556893	1.92227	0.00680671	0.0149748	0.006602	500	tags=80%, list=31%, signal=56%	387/867/6774/116985/9844/1796/1839/2034
R-HSA-2565942	Regulation of PLK1 Activity at G2/M Transition	14	-0.435329	-1.90914	0.00803682	0.0175556	0.00773982	312	tags=57%, list=19%, signal=47%	10133/7840/6790/79866/5116/8454/55755/55835
R-HSA-69052	Switching of origins to a post-replicative state	10	-0.523967	-1.96176	0.00825537	0.017906	0.00789431	245	tags=100%, list=15%, signal=86%	51433/64682/4172/5705/51053/10393/8881/8454/4176
R-HSA-198933	Immunoregulatory interactions between a Lymphoid and a non-Lymphoid cell	26	0.380836	1.8955	0.00872739	0.0187974	0.00828732	383	tags=50%, list=23%, signal=39%	3689/11027/353514/3383/10288/11025/11026/29992/7305/6402/11024/27180/146722
R-HSA-8856828	Clathrin-mediated endocytosis	19	0.411721	1.80162	0.00964474	0.020629	0.00909482	761	tags=84%, list=47%, signal=45%	2885/60/409/71/867/8218/7039/3267/1839/112574/29924/10618/58513/273/3092/9146
R-HSA-69618	Mitotic Spindle Checkpoint	14	-0.424954	-1.86364	0.0104854	0.0222724	0.00981933	946	tags=100%, list=58%, signal=42%	79172/51433/55839/55055/64946/64682/81930/10726/9735/91687/54908/10393/8881
R-HSA-9705462	Inactivation of CSF3 (G-CSF) signaling	10	0.534196	1.84392	0.0114277	0.0241077	0.0106285	766	tags=100%, list=47%, signal=53%	6850/6774/8651/4067/3055/6776/1441/7297/9021/7323
R-HSA-8980692	RHOA GTPase cycle	20	0.390394	1.75064	0.0120013	0.0251456	0.0110861	306	tags=45%, list=19%, signal=37%	537/9826/51291/387/7409/57580/55701/116985/23092
R-HSA-1630316	Glycosaminoglycan metabolism	16	0.435216	1.79889	0.0125691	0.0261573	0.0115321	746	tags=88%, list=46%, signal=48%	50515/3340/51363/6548/2720/22856/411/6483/2131/10402/11261/10894/1462/6383
R-HSA-112315	Transmission across Chemical Synapses	24	0.369158	1.77822	0.0136111	0.0281358	0.0124044	772	tags=83%, list=47%, signal=45%	5595/9647/2752/2771/2783/3772/8825/10645/7846/140679/64130/6195/80331/84254/3759/777/9463/6539/88/9254
R-HSA-1989781	PPARA activates gene expression	14	0.463808	1.81123	0.0141256	0.0288124	0.0127027	495	tags=71%, list=30%, signal=50%	4520/4802/2180/6667/23179/6907/50486/6256/19/6604
R-HSA-400206	Regulation of lipid metabolism by PPARalpha	14	0.463808	1.81123	0.0141256	0.0288124	0.0127027	495	tags=71%, list=30%, signal=50%	4520/4802/2180/6667/23179/6907/50486/6256/19/6604
R-HSA-168138	Toll Like Receptor 9 (TLR9) Cascade	22	0.380129	1.76805	0.0145646	0.0289414	0.0127595	641	tags=73%, list=39%, signal=45%	4615/5595/7867/8517/351/6283/54106/4205/23643/80216/6195/7099/4792/257397/2353/1845
R-HSA-168181	Toll Like Receptor 7/8 (TLR7/8) Cascade	22	0.380129	1.76805	0.0145646	0.0289414	0.0127595	641	tags=73%, list=39%, signal=45%	4615/5595/7867/8517/351/6283/54106/4205/23643/80216/6195/7099/4792/257397/2353/1845
R-HSA-975138	TRAF6 mediated induction of NFkB and MAP kinases upon TLR7/8 or 9 activation	22	0.380129	1.76805	0.0145646	0.0289414	0.0127595	641	tags=73%, list=39%, signal=45%	4615/5595/7867/8517/351/6283/54106/4205/23643/80216/6195/7099/4792/257397/2353/1845
R-HSA-975155	MyD88 dependent cascade initiated on endosome	22	0.380129	1.76805	0.0145646	0.0289414	0.0127595	641	tags=73%, list=39%, signal=45%	4615/5595/7867/8517/351/6283/54106/4205/23643/80216/6195/7099/4792/257397/2353/1845
R-HSA-69473	G2/M DNA damage checkpoint	12	-0.435818	-1.7773	0.0153524	0.0301182	0.0132783	420	tags=67%, list=26%, signal=50%	5884/6119/6117/9025/8924/1763/641/5984
R-HSA-202733	Cell surface interactions at the vascular wall	20	0.379786	1.70307	0.0152637	0.0301182	0.0132783	458	tags=55%, list=28%, signal=40%	9123/3689/2885/140885/3684/6402/4067/3687/1084/9056/7056
R-HSA-5693579	Homologous DNA Pairing and Strand Exchange	10	-0.493987	-1.84951	0.0171423	0.0329989	0.0145484	475	tags=80%, list=29%, signal=57%	79728/10635/5884/6119/6117/1763/641/5984
R-HSA-9675136	Diseases of DNA Double-Strand Break Repair	10	-0.493987	-1.84951	0.0171423	0.0329989	0.0145484	475	tags=80%, list=29%, signal=57%	79728/10635/5884/6119/6117/1763/641/5984
R-HSA-9701190	Defective homologous recombination repair (HRR) due to BRCA2 loss of function	10	-0.493987	-1.84951	0.0171423	0.0329989	0.0145484	475	tags=80%, list=29%, signal=57%	79728/10635/5884/6119/6117/1763/641/5984
R-HSA-5693607	Processing of DNA double-strand break ends	12	-0.423342	-1.72643	0.0196361	0.0375006	0.0165331	420	tags=67%, list=26%, signal=50%	5884/6119/6117/9025/8924/1763/641/5984
R-HSA-446219	Synthesis of substrates in N-glycan biosythesis	12	0.457603	1.68063	0.0197244	0.0375006	0.0165331	559	tags=75%, list=34%, signal=50%	4758/256435/2720/10610/80896/5476/6483/51005/10402
R-HSA-376176	Signaling by ROBO receptors	26	-0.306282	-1.74079	0.0204099	0.0385659	0.0170027	589	tags=65%, list=36%, signal=42%	6224/6175/6218/6176/6217/6171/6165/2935/6208/5705/116832/65110/6210/6205/6188/6168/9045
R-HSA-1852241	Organelle biogenesis and maintenance	36	-0.251833	-1.65179	0.022618	0.0424777	0.0187274	860	tags=78%, list=53%, signal=38%	54903/64216/10575/54927/115106/129880/200894/26160/23322/51106/54205/8481/84902/9657/79809/93323/79135/26146/7840/10576/5116/56912/91147/583/55755/57728/55835/27241
R-HSA-5663205	Infectious disease	108	0.205156	1.67622	0.0235876	0.0440302	0.0194118	338	tags=32%, list=21%, signal=28%	23765/2885/1052/60/5595/2212/91662/1535/3614/6850/2771/256435/8178/7706/4210/7409/6667/2783/9150/71/9051/10610/867/5119/4245/57617/6907/8517/351/9844/3570/375/54106/4067/3055
R-HSA-8951664	Neddylation	16	-0.381571	-1.75376	0.0240373	0.0445251	0.01963	910	tags=94%, list=56%, signal=42%	9903/9021/7323/54876/4008/200845/26249/142689/8945/23142/122769/8883/5705/8454/5931
R-HSA-1280218	Adaptive Immune System	97	0.208858	1.64346	0.0241419	0.0445251	0.01963	386	tags=35%, list=24%, signal=28%	3689/2885/4615/11027/353514/3383/10288/11025/1535/6850/4688/23295/7409/11026/29992/90678/7408/7305/6280/5476/6402/8517/11024/8651/375/6737/4067/54778/27180/6786/7096/23643/146722/7846
R-HSA-425393	Transport of inorganic cations/anions and amino acids/oligopeptides	10	0.501218	1.73009	0.0244743	0.0448696	0.0197819	455	tags=70%, list=28%, signal=51%	124935/206358/6548/23315/51296/140679/9056
R-HSA-948021	Transport to the Golgi and subsequent modification	16	0.406255	1.67919	0.0257528	0.0469342	0.0206921	386	tags=56%, list=24%, signal=43%	2153/5265/22820/4245/4122/375/7039/1522/7846
